# Supplementary material for: 4′-Formyl­benzo-15-crown-5
Source: Acta Crystallogr Sect E Struct Rep Online. 2008 Jul 19;64(Pt 8):o1556. doi: 10.1107/S1600536808022186 (PMC2962178; doi:10.1107/S1600536808022186)
Supplement: Supplementary file 2 [file e-64-o1556-Isup2.hkl]

# 
# h,k,l, Fc-squared, Fo-squared, sigma(Fo-squared) and status flag 
# 
data_I
_shelx_title ' sthe4a in P2(1)/c' 
_shelx_refln_list_code          4 
_shelx_F_calc_maximum      160.38 
_exptl_crystal_F_000       632.00 
_reflns_d_resolution_high  0.6881 
 
loop_ 
 _symmetry_equiv_pos_as_xyz 
 'x, y, z' 
 '-x, y+1/2, -z+1/2' 
 '-x, -y, -z' 
 'x, -y-1/2, z-1/2' 
 
_cell_length_a    18.0091 
_cell_length_b     9.6678 
_cell_length_c     8.1028 
_cell_angle_alpha  90.000 
_cell_angle_beta   91.262 
_cell_angle_gamma  90.000 
 
_shelx_F_squared_multiplier     1.000 
 
loop_ 
 _refln_index_h 
 _refln_index_k 
 _refln_index_l 
 _refln_F_squared_calc 
 _refln_F_squared_meas 
 _refln_F_squared_sigma 
 _refln_observed_status 
   3   0   0      970.97      921.72     11.26 o 
   4   0   0      652.69      593.12      7.40 o 
   5   0   0     2316.55     2214.41     26.76 o 
   6   0   0      213.10      184.36      2.67 o 
   7   0   0      639.17      601.21      8.30 o 
   8   0   0     2516.22     2569.58     33.88 o 
   9   0   0      107.28      116.95      2.22 o 
  10   0   0       67.62       58.79      1.76 o 
  11   0   0      790.21      856.64     11.86 o 
  12   0   0     1673.72     1819.46     22.39 o 
  13   0   0     2165.05     2223.99     27.30 o 
  14   0   0      178.12      204.50      3.39 o 
  15   0   0      398.99      378.61      5.66 o 
  16   0   0      176.18      168.13      3.12 o 
  17   0   0      152.52      143.31      3.17 o 
  18   0   0      518.08      473.50      9.22 o 
  19   0   0      958.07      866.49     15.48 o 
  20   0   0        7.17        7.69      2.08 o 
  21   0   0       73.38       83.20      4.17 o 
  22   0   0        6.79        8.50      2.39 o 
  23   0   0        1.39        3.98      2.39 o 
  24   0   0        0.02       -1.86      2.39 o 
  25   0   0        4.07        4.51      2.65 o 
  26   0   0      395.06      468.40     15.37 o 
   2   1   0      323.06      329.17      3.17 o 
   3   1   0     1808.47     1770.51     13.32 o 
   4   1   0     1223.52     1219.59      9.69 o 
   5   1   0        2.68        1.20      0.37 o 
   6   1   0      336.00      329.32      2.84 o 
   7   1   0     1241.26     1205.86     10.31 o 
   8   1   0      154.29      145.60      1.63 o 
   9   1   0     1342.42     1381.88     11.86 o 
  10   1   0     2058.15     2082.47     17.65 o 
  11   1   0      191.55      212.19      2.30 o 
  12   1   0       23.59       24.55      0.76 o 
  13   1   0       12.99       11.62      0.64 o 
  14   1   0      172.84      172.16      2.15 o 
  15   1   0      152.23      141.68      1.94 o 
  16   1   0        0.43       -0.46      0.74 o 
  17   1   0      115.34      111.58      2.23 o 
  18   1   0        0.58        0.46      1.17 o 
  19   1   0       65.01       56.23      2.18 o 
  20   1   0      372.77      353.43      6.54 o 
  21   1   0        0.01        0.22      1.34 o 
  22   1   0        9.36        8.14      1.87 o 
  23   1   0        3.03        4.76      1.77 o 
  24   1   0        6.65        8.68      1.96 o 
  25   1   0        0.19       -0.81      2.78 o 
  26   1   0        3.93        2.27      2.39 o 
   0   2   0    11406.24    11996.99    157.97 o 
   1   2   0      279.84      285.96      2.80 o 
   2   2   0      856.43      847.18      7.93 o 
   3   2   0     5303.15     5349.60     44.40 o 
   4   2   0     2462.48     2422.40     19.49 o 
   5   2   0       36.69       31.90      0.69 o 
   6   2   0     2192.31     2230.63     20.71 o 
   7   2   0      136.80      158.64      1.86 o 
   8   2   0      269.51      258.26      2.60 o 
   9   2   0     1405.23     1438.81     12.36 o 
  10   2   0       45.61       50.64      1.04 o 
  11   2   0       38.28       25.48      0.75 o 
  12   2   0      177.45      183.78      2.17 o 
  13   2   0      136.96      154.73      1.99 o 
  14   2   0      115.04      121.04      1.75 o 
  15   2   0      185.12      191.58      2.39 o 
  16   2   0       24.47       29.53      1.24 o 
  17   2   0      733.69      698.57      9.28 o 
  18   2   0      164.82      170.84      3.69 o 
  19   2   0      970.63      899.32     14.74 o 
  20   2   0       27.05       32.59      2.56 o 
  21   2   0        1.89        1.24      1.38 o 
  22   2   0        6.58        5.66      1.77 o 
  23   2   0        0.00       -0.13      1.69 o 
  24   2   0      268.96      283.99      9.81 o 
  25   2   0        2.18        2.28      3.71 o 
   1   3   0        6.62        3.91      0.49 o 
   2   3   0     4014.68     4326.49     37.29 o 
   3   3   0     1893.45     1967.32     17.17 o 
   4   3   0      974.77      974.80      8.37 o 
   5   3   0        8.70        7.72      0.58 o 
   6   3   0      380.74      385.16      3.75 o 
   7   3   0     5245.21     5495.61     47.39 o 
   8   3   0      186.72      176.70      2.23 o 
   9   3   0        0.23        1.98      0.59 o 
  10   3   0      126.74      121.56      1.81 o 
  11   3   0     1382.34     1408.70     13.39 o 
  12   3   0        0.66       -0.58      0.63 o 
  13   3   0      287.94      276.84      3.33 o 
  14   3   0        1.31        0.40      0.75 o 
  15   3   0     2565.82     2441.60     24.28 o 
  16   3   0       19.86       22.82      1.21 o 
  17   3   0        0.14       -0.53      1.28 o 
  18   3   0      192.22      174.07      4.20 o 
  19   3   0       56.31       48.47      2.76 o 
  20   3   0      140.08      137.59      4.60 o 
  21   3   0       48.48       41.56      4.55 o 
  22   3   0       55.75       56.73      4.51 o 
  23   3   0       39.67       39.86      2.71 o 
  24   3   0       46.70       50.84      3.09 o 
  25   3   0        5.01        7.47      3.31 o 
   0   4   0     1662.93     1780.45     22.98 o 
   1   4   0        9.74       10.23      0.60 o 
   2   4   0     1018.28     1074.50     10.03 o 
   3   4   0       59.72       62.34      1.16 o 
   4   4   0      146.07      177.77      2.14 o 
   5   4   0      327.56      367.39      3.65 o 
   6   4   0     1303.03     1422.09     13.34 o 
   7   4   0       25.02       19.34      0.74 o 
   8   4   0        1.57        2.26      0.57 o 
   9   4   0       86.86       68.88      1.68 o 
  10   4   0      386.90      379.43      4.24 o 
  11   4   0       60.29       61.35      1.43 o 
  12   4   0      310.75      289.78      3.45 o 
  13   4   0     1294.98     1237.12     12.04 o 
  14   4   0      319.01      300.01      3.66 o 
  15   4   0        0.12       -1.36      0.91 o 
  16   4   0        6.46        5.33      1.19 o 
  17   4   0      861.99      825.10     13.25 o 
  18   4   0       16.79       15.12      2.05 o 
  19   4   0       18.17       17.32      2.18 o 
  20   4   0       19.69       22.23      2.37 o 
  21   4   0       12.03       14.58      2.92 o 
  22   4   0       45.67       49.04      4.24 o 
  23   4   0       14.18       19.88      3.45 o 
  24   4   0       26.17       23.98      7.95 o 
  25   4   0        0.11       -2.66      1.77 o 
   1   5   0      161.70      192.32      2.29 o 
   2   5   0        9.69        6.86      0.60 o 
   3   5   0     1511.87     1645.15     14.58 o 
   4   5   0     2409.10     2557.28     23.38 o 
   5   5   0       12.80       12.86      0.71 o 
   6   5   0       46.39       39.65      1.05 o 
   7   5   0     1422.67     1399.38     13.28 o 
   8   5   0       17.77       15.11      0.79 o 
   9   5   0      715.79      718.25      6.87 o 
  10   5   0      159.94      176.55      2.32 o 
  11   5   0      125.50      117.35      2.03 o 
  12   5   0     1851.66     1819.54     17.50 o 
  13   5   0        7.14        8.38      0.93 o 
  14   5   0      642.90      588.47      7.34 o 
  15   5   0      357.24      358.38      5.85 o 
  16   5   0        0.42       -1.75      1.17 o 
  17   5   0       76.53       75.17      3.38 o 
  18   5   0       66.20       62.05      3.18 o 
  19   5   0       37.30       34.29      2.62 o 
  20   5   0        0.13       -2.41      2.11 o 
  21   5   0       29.31       34.73      3.71 o 
  22   5   0        8.48        9.81      3.18 o 
  23   5   0       22.98       33.67      3.71 o 
  24   5   0        6.99        6.63      2.92 o 
   0   6   0      983.25      996.60     13.41 o 
   1   6   0       44.67       38.34      1.04 o 
   2   6   0      298.87      332.12      3.48 o 
   3   6   0       62.43       37.83      0.97 o 
   4   6   0      120.91      138.82      1.91 o 
   5   6   0      133.06      124.81      1.88 o 
   6   6   0       13.25       15.70      0.84 o 
   7   6   0      160.65      173.27      2.38 o 
   8   6   0       14.12       13.89      0.89 o 
   9   6   0      124.92      128.92      2.10 o 
  10   6   0      126.23      118.37      1.99 o 
  11   6   0      221.63      196.63      3.08 o 
  12   6   0        4.20        5.83      1.00 o 
  13   6   0     1701.60     1653.53     22.32 o 
  14   6   0       55.22       56.49      2.17 o 
  15   6   0       10.99       10.77      1.59 o 
  16   6   0      123.58      111.24      3.41 o 
  17   6   0       28.91       28.29      2.00 o 
  18   6   0       92.39       90.14      3.89 o 
  19   6   0        3.95        4.52      4.90 o 
  20   6   0       30.06       31.54      3.71 o 
  21   6   0       19.49       22.53      3.45 o 
  22   6   0       27.01       40.82      4.24 o 
  23   6   0        8.76        7.95      3.18 o 
   1   7   0       24.55       21.08      0.93 o 
   2   7   0      436.90      453.89      4.64 o 
   3   7   0     1973.64     1885.89     16.85 o 
   4   7   0       12.32       12.22      0.83 o 
   5   7   0      145.73      155.15      2.15 o 
   6   7   0      346.47      324.79      3.61 o 
   7   7   0      125.54      126.43      2.08 o 
   8   7   0        0.14       -0.54      0.82 o 
   9   7   0      198.82      177.92      2.61 o 
  10   7   0       63.58       67.35      1.73 o 
  11   7   0        5.80        2.79      1.11 o 
  12   7   0        2.03       -0.67      1.23 o 
  13   7   0       10.31       10.22      1.64 o 
  14   7   0      104.14       86.17      2.81 o 
  15   7   0       39.94       41.68      2.29 o 
  16   7   0      233.25      224.19      5.09 o 
  17   7   0       24.23       25.76      2.01 o 
  18   7   0        3.22        0.82      2.11 o 
  19   7   0        0.01       -3.45      2.39 o 
  20   7   0       22.03       22.27      3.45 o 
  21   7   0        0.86       -1.59      2.65 o 
  22   7   0       33.60       35.26      4.24 o 
   0   8   0      779.97      806.07     11.39 o 
   1   8   0      841.22      815.95      7.82 o 
   2   8   0      843.11      785.27      8.26 o 
   3   8   0      990.00      977.75      9.21 o 
   4   8   0     1234.46     1244.91     11.49 o 
   5   8   0       63.45       61.31      1.46 o 
   6   8   0      255.15      243.54      3.01 o 
   7   8   0      339.43      315.52      4.00 o 
   8   8   0        9.40        3.43      1.13 o 
   9   8   0       27.32       18.88      1.39 o 
  10   8   0       98.39       86.04      2.69 o 
  11   8   0      270.32      245.77      4.61 o 
  12   8   0       89.75       64.41      2.82 o 
  13   8   0       50.19       55.65      3.06 o 
  14   8   0        0.19       -2.25      1.50 o 
  15   8   0        5.54        9.44      1.84 o 
  16   8   0        6.42        3.22      1.78 o 
  17   8   0        1.52       -2.07      1.96 o 
  18   8   0        4.19        7.42      2.92 o 
  19   8   0       46.71       57.26      4.77 o 
  20   8   0       37.57       36.85      4.24 o 
  21   8   0       53.69       46.92      4.51 o 
   1   9   0      494.32      489.62      6.30 o 
   2   9   0      395.09      376.26      5.14 o 
   3   9   0      398.51      394.77      5.33 o 
   4   9   0        0.05       -1.68      1.12 o 
   5   9   0       21.69       24.03      1.64 o 
   6   9   0      305.85      260.08      4.73 o 
   7   9   0       13.08       10.18      1.47 o 
   8   9   0        4.89        1.57      1.35 o 
   9   9   0       53.21       51.49      2.17 o 
  10   9   0        9.91        7.72      1.52 o 
  11   9   0      114.38       96.45      2.98 o 
  12   9   0        0.01       -2.06      1.37 o 
  13   9   0       51.22       54.23      2.82 o 
  14   9   0      411.12      436.15     12.10 o 
  15   9   0       10.72        7.30      2.12 o 
  16   9   0      135.96      127.26      5.09 o 
  17   9   0      155.41      154.31     10.21 o 
  18   9   0        0.24       -1.33      2.65 o 
  19   9   0       16.56       16.97      3.45 o 
  20   9   0       75.66       81.11      5.83 o 
   0  10   0       20.03       16.27      2.25 o 
   1  10   0      475.88      454.92      7.15 o 
   2  10   0        8.16        8.35      1.49 o 
   3  10   0        8.72        4.64      1.43 o 
   4  10   0      132.48      127.70      3.29 o 
   5  10   0      103.32      101.91      2.98 o 
   6  10   0      220.26      223.27      4.44 o 
   7  10   0       59.81       51.45      2.23 o 
   8  10   0      106.75      106.64      3.14 o 
   9  10   0       53.66       56.90      2.37 o 
  10  10   0        0.13       -0.41      1.45 o 
  11  10   0        1.42        0.72      1.48 o 
  12  10   0       16.59       20.77      2.83 o 
  13  10   0       31.79       28.37      3.13 o 
  14  10   0       29.80       25.71      3.98 o 
  15  10   0       30.65       26.86      3.05 o 
  16  10   0        7.11        2.57      2.42 o 
  17  10   0      135.93      146.77      5.77 o 
  18  10   0       17.25       21.47      3.98 o 
   1  11   0      120.35      120.22      3.11 o 
   2  11   0       21.41       21.52      1.84 o 
   3  11   0      210.44      208.90      4.39 o 
   4  11   0        1.12       -0.07      1.46 o 
   5  11   0       72.34       75.64      2.74 o 
   6  11   0       73.97       72.59      2.79 o 
   7  11   0        0.11       -0.29      1.50 o 
   8  11   0       25.99       25.72      2.19 o 
   9  11   0       48.50       43.06      2.82 o 
  10  11   0       46.41       54.26      3.37 o 
  11  11   0       99.75      107.35      4.67 o 
  12  11   0       80.50       80.34      4.77 o 
  13  11   0      151.34      147.65      7.42 o 
  14  11   0      114.72      106.30      6.63 o 
  15  11   0      191.91      199.91      9.01 o 
  16  11   0       17.62       22.41      3.05 o 
   0  12   0        9.76       12.19      3.45 o 
   1  12   0       39.95       41.82      3.00 o 
   2  12   0       50.00       63.63      3.56 o 
   3  12   0        0.84       -0.40      2.06 o 
   4  12   0        0.76        0.40      2.06 o 
   5  12   0        2.35        3.17      4.90 o 
   6  12   0        2.68        2.28      4.51 o 
   7  12   0      105.83      108.17      6.76 o 
   8  12   0        1.74       -2.42      2.23 o 
   9  12   0       81.65       96.18     10.07 o 
  10  12   0      580.81      642.07     13.96 o 
  11  12   0        7.19        5.77      2.48 o 
  12  12   0       88.47      101.00      6.63 o 
  13  12   0       11.34       18.56      3.98 o 
   1  13   0       12.29        9.15      2.44 o 
   2  13   0       39.16       42.00      3.71 o 
   3  13   0      130.59      127.37      5.06 o 
   4  13   0      116.91      132.82      7.29 o 
   5  13   0        3.78        6.27      2.53 o 
   6  13   0       29.97       30.26      3.09 o 
   7  13   0        6.94        6.12      4.11 o 
   8  13   0       47.38       51.62      3.71 o 
   9  13   0      151.76      151.46      5.71 o 
   0  14   0      215.24      221.08      9.54 o 
   1  14   0       44.81       48.24      3.65 o 
   2  14   0        0.62       -3.49      2.34 o 
 -26   1   1       42.91       45.07      3.19 o 
 -25   1   1        3.04        1.89      1.99 o 
 -24   1   1       16.14       15.49      2.25 o 
 -23   1   1        0.72       -0.66      1.69 o 
 -22   1   1        3.92        4.24      1.86 o 
 -21   1   1       99.25       96.32      3.19 o 
 -20   1   1       90.22       83.66      2.76 o 
 -19   1   1        0.94        3.05      1.00 o 
 -18   1   1      546.86      487.49      6.45 o 
 -17   1   1      103.95       96.85      2.17 o 
 -16   1   1       19.34       19.01      1.18 o 
 -15   1   1       15.77       15.49      0.97 o 
 -14   1   1      405.20      380.39      4.17 o 
 -13   1   1      103.75      114.07      1.79 o 
 -12   1   1        1.71        3.17      0.67 o 
 -11   1   1      165.07      163.50      2.21 o 
 -10   1   1      620.39      648.40      6.20 o 
  -9   1   1       36.54       35.52      0.84 o 
  -8   1   1       52.62       61.37      1.36 o 
  -7   1   1       28.24       30.34      0.82 o 
  -6   1   1     1187.94     1166.24     11.24 o 
  -5   1   1        9.81       11.91      0.59 o 
  -4   1   1      964.95     1000.92      9.71 o 
  -3   1   1     5940.09     5826.32     75.24 o 
  -2   1   1       37.58       39.60      0.78 o 
  -1   1   1     1369.76     1459.75     20.24 o 
   0   1   1     2445.60     2463.92     55.32 o 
   1   1   1       39.91       36.82      0.64 o 
   2   1   1     3104.00     3164.60     28.86 o 
   3   1   1     2126.24     2109.42     26.51 o 
   4   1   1     4841.89     4602.67     45.57 o 
   5   1   1     2320.90     2337.30     19.29 o 
   6   1   1       37.22       36.65      0.78 o 
   7   1   1      218.02      233.45      2.21 o 
   8   1   1      509.13      506.82      4.41 o 
   9   1   1      477.07      491.45      4.68 o 
  10   1   1       54.89       51.41      1.02 o 
  11   1   1      136.28      132.87      1.73 o 
  12   1   1      906.62      925.33      8.15 o 
  13   1   1       78.93       70.53      1.28 o 
  14   1   1       22.15       27.11      0.83 o 
  15   1   1      198.84      182.38      2.25 o 
  16   1   1      310.95      293.52      3.59 o 
  17   1   1       26.98       27.46      1.49 o 
  18   1   1       37.46       34.27      1.89 o 
  19   1   1       27.86       28.88      1.66 o 
  20   1   1       48.65       44.33      3.37 o 
  21   1   1      231.55      230.40      4.94 o 
  22   1   1       12.23       15.06      2.39 o 
  23   1   1       45.74       48.13      2.81 o 
  24   1   1       19.28       16.01      2.15 o 
  25   1   1       60.81       63.97      4.51 o 
 -25   2   1      211.77      235.53      6.75 o 
 -24   2   1        0.40       -0.33      1.77 o 
 -23   2   1       19.63       27.83      3.71 o 
 -22   2   1        0.94       -3.18      2.12 o 
 -21   2   1        0.06       -2.21      1.48 o 
 -20   2   1       24.72       19.89      1.66 o 
 -19   2   1        0.01        0.95      1.08 o 
 -18   2   1       16.19       15.04      1.21 o 
 -17   2   1        1.35        0.55      0.96 o 
 -16   2   1      106.02       99.99      2.31 o 
 -15   2   1      454.87      418.40      5.22 o 
 -14   2   1      283.04      265.97      2.93 o 
 -13   2   1      164.11      154.51      1.97 o 
 -12   2   1       28.38       39.11      0.96 o 
 -11   2   1      606.22      643.63      5.88 o 
 -10   2   1      228.25      228.34      2.55 o 
  -9   2   1       31.89       31.63      0.79 o 
  -8   2   1     1176.33     1224.53     10.63 o 
  -7   2   1        5.26       15.86      0.59 o 
  -6   2   1      233.17      203.46      2.09 o 
  -5   2   1        9.06        3.82      0.45 o 
  -4   2   1     1493.55     1505.22     13.45 o 
  -3   2   1      406.56      433.01      4.29 o 
  -2   2   1     3235.38     3084.45     27.44 o 
  -1   2   1      477.11      489.37      4.99 o 
   0   2   1       61.86       65.97      0.97 o 
   1   2   1    12021.42    12149.90    135.49 o 
   2   2   1     2665.87     2664.69     29.27 o 
   3   2   1     1339.72     1322.63     12.71 o 
   4   2   1     3819.54     3866.64     33.29 o 
   5   2   1       55.68       62.18      0.92 o 
   6   2   1      148.57      137.60      1.48 o 
   7   2   1       14.16       19.87      0.59 o 
   8   2   1      549.52      551.40      5.50 o 
   9   2   1       37.69       47.07      1.07 o 
  10   2   1       43.98       37.81      0.99 o 
  11   2   1       10.68        9.74      0.67 o 
  12   2   1       53.04       60.57      1.33 o 
  13   2   1       65.96       72.21      1.47 o 
  14   2   1      345.93      331.72      3.82 o 
  15   2   1      184.75      175.44      2.59 o 
  16   2   1       73.40       68.09      1.94 o 
  17   2   1      457.73      447.69      7.86 o 
  18   2   1       63.93       62.31      3.37 o 
  19   2   1        1.51       -0.35      1.24 o 
  20   2   1        8.48        7.96      1.42 o 
  21   2   1       28.71       27.26      1.86 o 
  22   2   1       16.87       17.49      2.75 o 
  23   2   1        2.77        0.45      1.58 o 
  24   2   1        0.03       -0.66      1.69 o 
  25   2   1        0.44       -2.39      1.69 o 
 -25   3   1        5.96        2.92      2.06 o 
 -24   3   1        7.08        9.54      3.18 o 
 -23   3   1       50.29       61.76      4.77 o 
 -22   3   1       87.25       76.34      5.30 o 
 -21   3   1       29.90       38.70      3.71 o 
 -20   3   1       20.31       20.20      1.90 o 
 -19   3   1       58.68       58.30      2.49 o 
 -18   3   1       70.10       58.23      2.25 o 
 -17   3   1      152.35      141.49      3.00 o 
 -16   3   1       13.58       10.91      1.22 o 
 -15   3   1     1056.92      978.90     10.75 o 
 -14   3   1        1.02        1.02      0.69 o 
 -13   3   1      280.12      279.35      3.05 o 
 -12   3   1      791.12      808.74      7.34 o 
 -11   3   1       74.85       57.87      1.23 o 
 -10   3   1       42.29       40.84      1.00 o 
  -9   3   1       55.56       54.04      1.15 o 
  -8   3   1      116.69      124.12      1.67 o 
  -7   3   1      298.57      353.47      3.60 o 
  -6   3   1      634.02      642.13      6.05 o 
  -5   3   1      332.09      374.22      3.91 o 
  -4   3   1       24.47       15.96      0.59 o 
  -3   3   1      605.04      640.50      6.14 o 
  -2   3   1      419.85      453.40      4.62 o 
  -1   3   1      199.20      201.27      2.49 o 
   0   3   1     2322.56     2448.29     24.62 o 
   1   3   1     1971.93     2115.61     21.29 o 
   2   3   1        4.92        5.44      0.48 o 
   3   3   1       61.45       57.28      0.96 o 
   4   3   1      840.39      891.18      7.97 o 
   5   3   1        4.06        3.49      0.45 o 
   6   3   1      256.13      244.53      4.23 o 
   7   3   1      523.11      572.50      5.14 o 
   8   3   1      198.49      242.60      3.30 o 
   9   3   1       13.25       17.85      0.71 o 
  10   3   1       47.34       54.05      1.22 o 
  11   3   1       14.81       12.33      0.76 o 
  12   3   1        5.02        4.41      0.67 o 
  13   3   1        1.88        0.47      0.77 o 
  14   3   1     1006.95      996.58      9.86 o 
  15   3   1      226.08      204.64      3.28 o 
  16   3   1      213.87      201.57      3.90 o 
  17   3   1        6.21        5.23      1.47 o 
  18   3   1      246.57      241.31      5.23 o 
  19   3   1      226.45      212.73      5.66 o 
  20   3   1       19.68       17.62      1.68 o 
  21   3   1        8.33        8.36      1.58 o 
  22   3   1       88.19       93.00      3.84 o 
  23   3   1       77.92       77.75      3.65 o 
  24   3   1       26.10       27.58      2.44 o 
  25   3   1       24.72       20.28      4.11 o 
 -25   4   1        1.26        0.27      2.92 o 
 -24   4   1      100.18       95.96      6.10 o 
 -23   4   1       23.57       25.45      3.71 o 
 -22   4   1        0.43       -2.12      2.39 o 
 -21   4   1        6.20        8.22      2.65 o 
 -20   4   1        6.51        5.04      2.39 o 
 -19   4   1        5.55        5.34      1.54 o 
 -18   4   1       21.46       23.52      1.88 o 
 -17   4   1       80.12       79.78      2.60 o 
 -16   4   1     1389.74     1297.40     17.80 o 
 -15   4   1      850.77      781.60     10.11 o 
 -14   4   1     1611.05     1516.70     17.26 o 
 -13   4   1       23.14       24.87      1.52 o 
 -12   4   1      182.34      167.59      2.42 o 
 -11   4   1      642.17      671.42      6.91 o 
 -10   4   1        5.72       10.84      0.81 o 
  -9   4   1      297.62      293.93      3.39 o 
  -8   4   1       78.09       99.03      1.64 o 
  -7   4   1        0.26        0.82      0.59 o 
  -6   4   1     2596.09     2959.23     25.81 o 
  -5   4   1     1475.85     1761.85     14.95 o 
  -4   4   1      137.92      144.34      1.77 o 
  -3   4   1     7902.26     8742.61     75.28 o 
  -2   4   1     1600.66     1791.55     15.75 o 
  -1   4   1      616.71      627.17      5.75 o 
   0   4   1      561.12      591.73      5.71 o 
   1   4   1       78.71       91.11      1.32 o 
   2   4   1      356.76      364.96      3.68 o 
   3   4   1     2440.26     2594.08     22.60 o 
   4   4   1      432.89      449.62      4.31 o 
   5   4   1     1865.93     1991.80     17.50 o 
   6   4   1      468.82      524.31      5.00 o 
   7   4   1     1288.23     1347.52     12.08 o 
   8   4   1      720.35      761.62      7.12 o 
   9   4   1      319.17      390.61      3.81 o 
  10   4   1      896.34      891.22      8.23 o 
  11   4   1        1.75        0.17      0.68 o 
  12   4   1     1145.02     1123.70     10.97 o 
  13   4   1      192.64      191.69      2.64 o 
  14   4   1      114.11      110.95      2.67 o 
  15   4   1      329.50      316.67      5.89 o 
  16   4   1      396.97      389.99      6.25 o 
  17   4   1     1380.48     1304.57     18.60 o 
  18   4   1        2.53        0.64      1.75 o 
  19   4   1        1.00        1.13      1.77 o 
  20   4   1       23.14       23.61      2.45 o 
  21   4   1       25.23       26.75      2.49 o 
  22   4   1        4.97        3.17      1.77 o 
  23   4   1       45.46       49.92      2.90 o 
  24   4   1        9.51        9.80      2.06 o 
 -24   5   1      133.70      141.55      7.42 o 
 -23   5   1       70.36       60.70      4.77 o 
 -22   5   1      208.25      218.16      9.01 o 
 -21   5   1        0.01        1.06      2.65 o 
 -20   5   1       13.78        7.16      2.65 o 
 -19   5   1        3.37        4.89      2.08 o 
 -18   5   1      114.19      114.49      4.06 o 
 -17   5   1       11.53       14.51      1.74 o 
 -16   5   1        0.02       -1.64      1.10 o 
 -15   5   1        7.63        9.07      1.19 o 
 -14   5   1     1070.66     1041.90     13.41 o 
 -13   5   1        0.15       -1.48      0.99 o 
 -12   5   1      610.58      587.84      7.07 o 
 -11   5   1      406.43      407.83      4.61 o 
 -10   5   1        0.16       -1.08      0.72 o 
  -9   5   1      166.41      196.09      2.61 o 
  -8   5   1        1.22        2.26      0.68 o 
  -7   5   1       78.31       73.95      1.30 o 
  -6   5   1      246.54      261.00      2.74 o 
  -5   5   1       30.86       41.68      1.01 o 
  -4   5   1       67.46       47.34      1.06 o 
  -3   5   1       12.49       11.43      0.64 o 
  -2   5   1      977.27     1032.66      9.35 o 
  -1   5   1      428.08      470.52      4.81 o 
   0   5   1      694.10      757.69      7.28 o 
   1   5   1       11.25        8.04      0.64 o 
   2   5   1      493.28      520.35      5.43 o 
   3   5   1        7.98       15.99      0.85 o 
   4   5   1       50.56       70.09      1.42 o 
   5   5   1       29.97       30.06      0.90 o 
   6   5   1      144.92      132.09      1.88 o 
   7   5   1      408.99      425.74      4.48 o 
   8   5   1        0.65        1.18      0.67 o 
   9   5   1      550.28      589.15      5.74 o 
  10   5   1      195.88      205.13      2.46 o 
  11   5   1       37.83       36.53      1.05 o 
  12   5   1       84.13       75.11      1.67 o 
  13   5   1      126.22      127.50      2.81 o 
  14   5   1      413.21      410.76      6.50 o 
  15   5   1       77.42       81.62      2.55 o 
  16   5   1      131.31      126.26      3.18 o 
  17   5   1       20.62       18.81      1.76 o 
  18   5   1      148.13      143.90      4.60 o 
  19   5   1       66.21       70.49      3.47 o 
  20   5   1       24.20       20.91      2.69 o 
  21   5   1       43.45       42.15      3.98 o 
  22   5   1       13.61       14.31      3.18 o 
  23   5   1       63.96       65.22      3.37 o 
  24   5   1       66.61       73.96      3.65 o 
 -23   6   1        9.19       12.99      3.45 o 
 -22   6   1       34.71       29.16      3.98 o 
 -21   6   1      354.37      386.75     13.25 o 
 -20   6   1       32.57       37.38      3.98 o 
 -19   6   1        6.23        4.77      2.65 o 
 -18   6   1        0.62       -2.52      1.87 o 
 -17   6   1       27.22       27.18      2.05 o 
 -16   6   1      269.04      250.77      4.67 o 
 -15   6   1        0.78       -0.34      1.16 o 
 -14   6   1      237.51      219.44      3.98 o 
 -13   6   1      170.38      138.96      3.01 o 
 -12   6   1       84.75       94.38      2.35 o 
 -11   6   1      606.69      582.14      7.45 o 
 -10   6   1       21.93       28.15      1.23 o 
  -9   6   1      480.27      506.26      5.51 o 
  -8   6   1      157.16      159.40      2.10 o 
  -7   6   1      628.69      675.35      6.75 o 
  -6   6   1      229.82      204.19      2.48 o 
  -5   6   1       25.70       18.20      0.78 o 
  -4   6   1      298.85      323.64      3.44 o 
  -3   6   1      896.30      951.27      8.75 o 
  -2   6   1       63.33       45.84      1.28 o 
  -1   6   1      454.18      390.57      3.96 o 
   0   6   1       68.59       76.55      1.42 o 
   1   6   1      323.11      303.06      3.35 o 
   2   6   1        2.19       -0.94      0.63 o 
   3   6   1      353.72      347.36      3.79 o 
   4   6   1        8.93       12.68      0.77 o 
   5   6   1       23.75       33.16      1.01 o 
   6   6   1      470.65      451.54      4.78 o 
   7   6   1      426.87      409.25      4.45 o 
   8   6   1      863.37      878.64      8.66 o 
   9   6   1      219.31      227.40      2.91 o 
  10   6   1        2.40        1.14      0.79 o 
  11   6   1      583.91      565.73      7.27 o 
  12   6   1      101.48       81.22      2.22 o 
  13   6   1      410.71      413.34      6.72 o 
  14   6   1      307.21      303.67      5.33 o 
  15   6   1      283.76      267.10      4.96 o 
  16   6   1      327.97      317.38      6.24 o 
  17   6   1       24.51       23.17      2.75 o 
  18   6   1      144.95      154.88      4.49 o 
  19   6   1        2.92        3.31      2.11 o 
  20   6   1       24.48       25.18      3.45 o 
  21   6   1        5.41        1.59      2.65 o 
  22   6   1        2.41        1.59      2.65 o 
  23   6   1       59.75       67.47      5.57 o 
 -22   7   1       26.35       28.36      3.98 o 
 -21   7   1      107.30      125.12      6.89 o 
 -20   7   1        0.85       -1.59      2.65 o 
 -19   7   1       24.44       29.42      3.71 o 
 -18   7   1      251.75      262.96      9.81 o 
 -17   7   1      178.50      184.87      9.01 o 
 -16   7   1      124.95      122.54      3.61 o 
 -15   7   1        0.20       -0.44      1.38 o 
 -14   7   1      229.89      224.76      4.51 o 
 -13   7   1       17.97       22.10      1.52 o 
 -12   7   1      454.74      397.54      6.05 o 
 -11   7   1       28.63       32.44      1.60 o 
 -10   7   1      839.46      733.39      9.80 o 
  -9   7   1      815.82      846.60     10.77 o 
  -8   7   1       89.68       81.36      1.92 o 
  -7   7   1       86.04       70.39      1.71 o 
  -6   7   1        1.15        0.58      0.70 o 
  -5   7   1      284.75      303.12      3.38 o 
  -4   7   1       70.39       56.82      1.32 o 
  -3   7   1      259.37      249.50      2.89 o 
  -2   7   1       44.54       41.21      1.10 o 
  -1   7   1       82.15       79.97      1.52 o 
   0   7   1     1209.10     1251.57     11.89 o 
   1   7   1       37.75       31.73      1.05 o 
   2   7   1      242.97      237.61      2.80 o 
   3   7   1      126.18      116.68      1.92 o 
   4   7   1       32.15       37.80      1.15 o 
   5   7   1      402.38      373.33      4.62 o 
   6   7   1       37.97       43.37      1.25 o 
   7   7   1       29.08       23.56      1.04 o 
   8   7   1        0.02       -1.26      0.84 o 
   9   7   1      391.37      385.10      5.82 o 
  10   7   1      194.96      199.58      4.92 o 
  11   7   1      112.51      104.59      2.61 o 
  12   7   1      238.66      228.68      3.70 o 
  13   7   1       60.23       49.10      1.76 o 
  14   7   1       21.09       19.25      1.87 o 
  15   7   1      153.66      159.54      5.79 o 
  16   7   1      123.39      105.05      3.47 o 
  17   7   1       42.81       41.57      2.59 o 
  18   7   1        3.75        0.10      1.72 o 
  19   7   1        4.32        9.28      2.92 o 
  20   7   1      107.34      106.83      6.10 o 
  21   7   1       30.79       32.07      3.98 o 
  22   7   1       53.42       62.56      4.77 o 
 -21   8   1      100.93       91.45      6.10 o 
 -20   8   1       18.84       15.11      3.45 o 
 -19   8   1        3.66       -2.12      2.65 o 
 -18   8   1       16.34       18.29      3.45 o 
 -17   8   1       21.37       18.56      3.45 o 
 -16   8   1      147.64      152.16      7.16 o 
 -15   8   1       16.12       16.16      2.55 o 
 -14   8   1        5.60       -0.28      1.65 o 
 -13   8   1      104.47      100.61      3.09 o 
 -12   8   1      243.00      204.05      4.32 o 
 -11   8   1      116.16      106.72      3.04 o 
 -10   8   1        1.31        0.88      1.03 o 
  -9   8   1       22.25       18.69      1.31 o 
  -8   8   1       41.18       37.18      2.41 o 
  -7   8   1      178.66      140.43      2.67 o 
  -6   8   1      122.38      117.41      2.42 o 
  -5   8   1       26.63       18.18      1.19 o 
  -4   8   1      432.38      376.58      4.76 o 
  -3   8   1      363.27      343.67      4.43 o 
  -2   8   1       39.28       42.10      1.36 o 
  -1   8   1      927.10      921.16      9.63 o 
   0   8   1      309.44      307.35      3.91 o 
   1   8   1      833.74      835.45      9.64 o 
   2   8   1        9.01        6.13      1.02 o 
   3   8   1      380.53      372.05      4.52 o 
   4   8   1      213.45      224.37      3.18 o 
   5   8   1      396.70      379.37      5.13 o 
   6   8   1       10.16        4.07      1.18 o 
   7   8   1      643.36      595.48      7.95 o 
   8   8   1       29.28       35.20      1.67 o 
   9   8   1       19.81       16.77      1.39 o 
  10   8   1       79.84       75.75      2.31 o 
  11   8   1      446.29      410.08      6.08 o 
  12   8   1       37.39       38.81      2.02 o 
  13   8   1        9.04        6.80      1.36 o 
  14   8   1      369.32      343.35      6.77 o 
  15   8   1      175.70      174.98      4.99 o 
  16   8   1        2.66        4.86      1.87 o 
  17   8   1        5.23        1.69      2.04 o 
  18   8   1       58.91       64.26      3.62 o 
  19   8   1       39.31       46.12      4.24 o 
  20   8   1        0.00       -1.59      2.65 o 
  21   8   1        3.80        9.01      3.18 o 
 -20   9   1      220.55      220.81      9.54 o 
 -19   9   1        4.85        0.00      2.92 o 
 -18   9   1       12.60       14.31      3.71 o 
 -17   9   1       77.35       79.52      5.83 o 
 -16   9   1       80.30      104.71      6.36 o 
 -15   9   1       59.90       72.63      5.30 o 
 -14   9   1       11.32       12.46      3.18 o 
 -13   9   1       31.28       39.83      2.83 o 
 -12   9   1       57.34       57.60      2.73 o 
 -11   9   1        1.18       -0.40      2.30 o 
 -10   9   1       52.37       51.60      2.04 o 
  -9   9   1      299.12      276.57      5.37 o 
  -8   9   1        0.00       -0.82      1.21 o 
  -7   9   1        0.00        0.20      1.03 o 
  -6   9   1       40.19       25.55      1.39 o 
  -5   9   1      421.04      381.88      5.22 o 
  -4   9   1      235.17      236.29      4.38 o 
  -3   9   1      104.10       94.12      2.86 o 
  -2   9   1     1147.40     1051.89     12.87 o 
  -1   9   1        2.11        0.16      1.04 o 
   0   9   1        0.10       -1.46      0.97 o 
   1   9   1      167.61      162.13      2.97 o 
   2   9   1        3.92        2.17      1.12 o 
   3   9   1      817.35      786.73      9.46 o 
   4   9   1      521.64      491.72      6.40 o 
   5   9   1       77.38       68.81      2.06 o 
   6   9   1     1021.09      956.82     12.12 o 
   7   9   1        0.79        0.48      1.20 o 
   8   9   1       78.96       67.46      2.55 o 
   9   9   1        4.53       -0.38      1.39 o 
  10   9   1      300.79      282.23      5.24 o 
  11   9   1      279.46      270.80      5.15 o 
  12   9   1       66.16       66.07      2.73 o 
  13   9   1        0.60        0.52      1.64 o 
  14   9   1       16.66       21.51      2.29 o 
  15   9   1       82.23       79.14      3.60 o 
  16   9   1        0.25       -2.72      2.04 o 
  17   9   1       79.45       84.05      4.26 o 
  18   9   1       13.31       12.36      2.48 o 
  19   9   1        7.94        6.36      2.92 o 
 -18  10   1       49.71       60.70      5.30 o 
 -17  10   1      174.00      204.38      9.01 o 
 -16  10   1      268.59      270.38     10.60 o 
 -15  10   1        4.41        7.69      3.18 o 
 -14  10   1       48.31       51.16      4.51 o 
 -13  10   1      162.24      183.70      8.22 o 
 -12  10   1       36.11       41.62      4.24 o 
 -11  10   1       28.80       29.42      3.09 o 
 -10  10   1       51.24       51.83      2.54 o 
  -9  10   1        0.28       -0.52      1.96 o 
  -8  10   1        2.32        6.13      1.69 o 
  -7  10   1        0.31       -1.41      1.48 o 
  -6  10   1       33.60       31.42      2.29 o 
  -5  10   1       35.06       29.27      1.69 o 
  -4  10   1       21.86       24.19      1.59 o 
  -3  10   1      110.63      105.02      2.69 o 
  -2  10   1      234.13      217.89      3.93 o 
  -1  10   1        0.07       -1.93      1.28 o 
   0  10   1       19.32       13.44      1.43 o 
   1  10   1      115.54      104.07      2.56 o 
   2  10   1       33.45       31.07      1.69 o 
   3  10   1      185.74      178.40      3.62 o 
   4  10   1       41.81       39.57      2.03 o 
   5  10   1       99.26       94.24      2.88 o 
   6  10   1        0.17       -0.33      1.36 o 
   7  10   1        0.30       -0.38      1.39 o 
   8  10   1        0.01       -1.42      1.45 o 
   9  10   1       10.60        6.37      1.80 o 
  10  10   1        0.31       -0.37      1.53 o 
  11  10   1        5.72        5.09      2.02 o 
  12  10   1        4.47        0.73      1.90 o 
  13  10   1       52.89       54.36      3.88 o 
  14  10   1       36.78       37.78      5.70 o 
  15  10   1       15.96       21.87      3.45 o 
  16  10   1       40.00       38.85      3.18 o 
  17  10   1        9.47        5.93      2.42 o 
  18  10   1      207.04      230.87      7.25 o 
 -16  11   1       91.86      107.36      6.89 o 
 -15  11   1        1.69       -4.51      3.18 o 
 -14  11   1        0.59       -1.06      2.92 o 
 -13  11   1       59.96       67.33      5.30 o 
 -12  11   1        0.06        0.53      2.92 o 
 -11  11   1       57.33       56.20      4.77 o 
 -10  11   1       60.16       53.38      3.28 o 
  -9  11   1       46.02       51.29      3.19 o 
  -8  11   1       48.75       50.06      3.09 o 
  -7  11   1        0.51       -2.30      1.58 o 
  -6  11   1        9.31       12.30      1.86 o 
  -5  11   1       98.80       94.14      3.28 o 
  -4  11   1       98.71       94.14      2.98 o 
  -3  11   1        0.59       -0.02      1.44 o 
  -2  11   1        6.65        6.70      1.50 o 
  -1  11   1        1.27       -0.27      1.39 o 
   0  11   1       48.29       51.85      2.29 o 
   1  11   1      122.41      134.38      3.48 o 
   2  11   1       82.90       85.69      2.87 o 
   3  11   1        2.56        0.22      1.57 o 
   4  11   1        9.00        4.30      1.59 o 
   5  11   1        4.06        3.69      1.63 o 
   6  11   1        2.34        1.27      1.80 o 
   7  11   1      108.26      107.28      3.92 o 
   8  11   1      211.60      215.32      5.62 o 
   9  11   1        0.77        1.48      2.00 o 
  10  11   1       14.53       18.04      2.60 o 
  11  11   1       45.26       54.21      3.71 o 
  12  11   1        1.47        4.61      6.23 o 
  13  11   1       65.68       77.28      3.60 o 
  14  11   1       52.31       54.38      3.76 o 
  15  11   1       67.34       65.26      4.14 o 
  16  11   1       25.54       26.15      3.12 o 
 -13  12   1       47.47       51.96      5.04 o 
 -12  12   1       29.41       30.22      4.51 o 
 -11  12   1       11.32        7.16      3.45 o 
 -10  12   1       11.29        9.91      2.53 o 
  -9  12   1       17.29       21.47      2.81 o 
  -8  12   1        4.84        4.47      2.34 o 
  -7  12   1       56.74       57.84      3.46 o 
  -6  12   1       52.60       57.88      3.46 o 
  -5  12   1      449.36      458.99     10.59 o 
  -4  12   1      104.37       89.97      4.31 o 
  -3  12   1       77.69       87.05      4.51 o 
  -2  12   1       27.49       21.46      2.71 o 
  -1  12   1        6.79       11.39      2.18 o 
   0  12   1      138.31      133.69      4.77 o 
   1  12   1       65.10       69.45      3.20 o 
   2  12   1      568.90      587.50     11.12 o 
   3  12   1        4.17        3.18      1.96 o 
   4  12   1       46.52       45.75      5.57 o 
   5  12   1        0.18       -4.24      3.18 o 
   6  12   1      186.50      187.30      5.99 o 
   7  12   1        5.67        5.11      2.34 o 
   8  12   1        2.40        4.55      2.42 o 
   9  12   1      137.06      149.61      5.43 o 
  10  12   1       57.41       67.08      3.81 o 
  11  12   1        1.08       -0.93      2.29 o 
  12  12   1        7.29        0.73      2.65 o 
  13  12   1        5.72        6.31      2.45 o 
  -9  13   1       19.68       24.39      3.00 o 
  -8  13   1      183.13      199.60      6.46 o 
  -7  13   1       74.66       70.57      3.94 o 
  -6  13   1       26.63       26.72      3.00 o 
  -5  13   1       18.84       20.55      2.90 o 
  -4  13   1       39.89       40.53      3.28 o 
  -3  13   1        2.13        1.08      2.34 o 
  -2  13   1      161.81      161.39      5.61 o 
  -1  13   1       80.23       87.99      4.49 o 
   0  13   1      151.29      167.25      5.71 o 
   1  13   1       33.04       32.38      5.04 o 
   2  13   1        0.01       -3.34      2.23 o 
   3  13   1      224.19      235.31      6.84 o 
   4  13   1       39.04       36.57      3.17 o 
   5  13   1       33.41       38.83      3.17 o 
   6  13   1        0.32       -2.85      2.78 o 
   7  13   1        0.39        1.31      2.42 o 
   8  13   1        5.07       -0.57      2.92 o 
   9  13   1       10.63        9.95      2.67 o 
   0  14   1        2.08        2.73      2.42 o 
 -25   0   2       27.90       24.39      3.71 o 
 -24   0   2      315.02      317.30     11.66 o 
 -23   0   2      174.25      202.57      6.49 o 
 -22   0   2      208.76      209.12     12.33 o 
 -21   0   2       99.20       97.28      6.63 o 
 -20   0   2       58.45       57.76      3.05 o 
 -19   0   2        2.32        0.76      1.87 o 
 -18   0   2       19.22       10.83      1.79 o 
 -17   0   2      580.42      519.50     10.59 o 
 -16   0   2      106.40       98.24      3.91 o 
 -15   0   2       50.67       48.72      2.49 o 
 -14   0   2      626.65      619.18     10.39 o 
 -13   0   2      783.81      825.52     15.21 o 
 -12   0   2       74.46       82.97      2.44 o 
 -11   0   2     1544.02     1554.74     23.87 o 
 -10   0   2      458.77      491.08      8.76 o 
  -9   0   2      698.06      662.14      9.44 o 
  -8   0   2     1781.85     1849.22     24.99 o 
  -7   0   2     6281.05     6660.57     88.61 o 
  -6   0   2      463.22      507.30      7.15 o 
  -5   0   2      127.37      150.37      1.99 o 
  -4   0   2        6.31       11.74      0.51 o 
  -3   0   2     4685.75     4833.79     62.20 o 
  -2   0   2     5810.92     5685.43    157.46 o 
  -1   0   2      579.60      565.68     16.17 o 
   0   0   2     1268.62     1291.47     36.32 o 
   3   0   2    25722.32    25487.86    515.91 o 
   4   0   2    13177.29    13837.79    459.38 o 
   5   0   2      268.33      277.44      4.26 o 
   6   0   2     3563.08     3566.35     45.42 o 
   7   0   2      206.41      244.79      4.17 o 
   8   0   2       24.42       18.30      0.88 o 
   9   0   2     2280.07     2408.94     33.36 o 
  10   0   2     1058.96     1041.23     13.59 o 
  11   0   2      493.88      502.62      9.12 o 
  12   0   2     1361.83     1393.58     18.13 o 
  13   0   2       10.50       11.86      0.98 o 
  14   0   2     2413.00     2433.03     34.78 o 
  15   0   2      814.65      730.40     17.22 o 
  16   0   2       48.74       53.69      2.28 o 
  17   0   2        4.99        4.14      1.24 o 
  18   0   2       13.09        9.54      1.92 o 
  19   0   2      457.49      441.03      8.95 o 
  20   0   2      240.54      221.16      6.36 o 
  21   0   2      113.14      124.06      4.76 o 
  22   0   2        0.77        2.39      2.12 o 
  23   0   2      272.90      260.31      9.28 o 
  24   0   2       16.64       18.29      2.92 o 
  25   0   2       75.11       78.99      5.04 o 
 -25   1   2        7.06        8.03      2.52 o 
 -24   1   2       39.52       43.67      3.00 o 
 -23   1   2        1.29       -2.07      1.75 o 
 -22   1   2       47.57       49.87      2.73 o 
 -21   1   2       74.30       92.42      3.07 o 
 -20   1   2       69.16       62.13      2.01 o 
 -19   1   2       56.10       58.05      2.03 o 
 -18   1   2       45.07       44.45      1.86 o 
 -17   1   2      802.76      664.64      9.23 o 
 -16   1   2      294.99      272.87      4.48 o 
 -15   1   2      327.60      290.49      4.62 o 
 -14   1   2       41.64       36.88      2.08 o 
 -13   1   2      819.56      767.59      9.38 o 
 -12   1   2      184.62      183.26      2.56 o 
 -11   1   2        1.49        5.87      0.81 o 
 -10   1   2        0.00       -0.44      0.38 o 
  -9   1   2     1682.15     1895.91     19.12 o 
  -8   1   2      843.76      964.66      9.01 o 
  -7   1   2     3960.03     4226.93     38.01 o 
  -6   1   2       67.15       68.89      0.96 o 
  -5   1   2      458.68      493.66      4.43 o 
  -4   1   2     2156.08     2230.09     22.59 o 
  -3   1   2       68.59       85.99      1.05 o 
  -2   1   2      702.08      702.91      9.82 o 
  -1   1   2     5286.73     5494.42    115.05 o 
   0   1   2       33.29       49.28      3.37 o 
   1   1   2      146.54      212.02      3.98 o 
   2   1   2    20527.64    21620.82    384.64 o 
   3   1   2     2776.09     2996.97     39.24 o 
   4   1   2     4132.96     4355.60     48.51 o 
   5   1   2       10.86        7.29      0.39 o 
   6   1   2     2927.22     3027.48     26.74 o 
   7   1   2      267.05      299.81      3.68 o 
   8   1   2        0.28        1.92      0.56 o 
   9   1   2      101.00       92.48      1.41 o 
  10   1   2      575.96      559.01      5.70 o 
  11   1   2       32.87       41.48      1.07 o 
  12   1   2      107.97      105.73      1.69 o 
  13   1   2      142.19      137.16      1.95 o 
  14   1   2      264.93      242.04      3.20 o 
  15   1   2       14.09       11.25      0.91 o 
  16   1   2      276.58      264.01      3.68 o 
  17   1   2      104.39      102.48      2.08 o 
  18   1   2      166.75      150.37      3.29 o 
  19   1   2      419.71      415.41      7.06 o 
  20   1   2       57.96       56.60      2.66 o 
  21   1   2      206.29      210.75      5.62 o 
  22   1   2       80.13       82.38      3.37 o 
  23   1   2       88.43       90.07      3.65 o 
  24   1   2       10.06        7.84      1.87 o 
  25   1   2       33.71       41.66      2.62 o 
 -25   2   2       15.70       16.70      3.45 o 
 -24   2   2       64.42       81.11      5.57 o 
 -23   2   2        8.11        5.17      1.90 o 
 -22   2   2       66.25       69.26      3.28 o 
 -21   2   2       51.56       51.38      2.69 o 
 -20   2   2        7.14        7.56      2.00 o 
 -19   2   2        0.04       -1.28      0.97 o 
 -18   2   2      226.05      209.39      3.53 o 
 -17   2   2      157.85      135.04      2.67 o 
 -16   2   2       21.71       13.44      1.12 o 
 -15   2   2      196.59      194.03      3.51 o 
 -14   2   2      453.91      442.88      5.55 o 
 -13   2   2      128.17      113.54      2.28 o 
 -12   2   2      327.55      301.85      3.95 o 
 -11   2   2       20.85       29.10      1.05 o 
 -10   2   2      500.37      489.82      5.47 o 
  -9   2   2      919.53      935.69      9.15 o 
  -8   2   2     1116.18     1217.79     11.72 o 
  -7   2   2      133.35      138.16      2.03 o 
  -6   2   2      138.82      157.79      1.81 o 
  -5   2   2     2171.29     2208.47     19.81 o 
  -4   2   2     2073.36     2254.56     22.32 o 
  -3   2   2       11.86       17.97      0.57 o 
  -2   2   2      315.73      297.86      3.95 o 
  -1   2   2     2691.81     2807.04     37.31 o 
   0   2   2      214.54      217.81      2.75 o 
   1   2   2      203.39      214.64      4.43 o 
   2   2   2     1937.85     2087.98     27.43 o 
   3   2   2      217.83      243.06      2.62 o 
   4   2   2      167.77      197.41      2.09 o 
   5   2   2        0.66        1.08      0.36 o 
   6   2   2     1684.55     1678.02     14.30 o 
   7   2   2        0.47        0.83      0.37 o 
   8   2   2       60.68       58.32      1.02 o 
   9   2   2      332.90      318.47      2.82 o 
  10   2   2      311.45      334.38      3.23 o 
  11   2   2      246.82      266.84      2.73 o 
  12   2   2      308.52      319.77      3.53 o 
  13   2   2       68.32       60.88      1.42 o 
  14   2   2       50.57       48.61      1.39 o 
  15   2   2       78.35       75.60      1.94 o 
  16   2   2       22.59       23.80      1.60 o 
  17   2   2      281.79      269.85      4.17 o 
  18   2   2       19.38       17.54      1.46 o 
  19   2   2       14.26       12.99      2.14 o 
  20   2   2      266.74      272.37      5.75 o 
  21   2   2       65.67       62.96      3.19 o 
  22   2   2       45.78       41.90      3.45 o 
  23   2   2       14.40       12.31      1.87 o 
  24   2   2       59.88       61.83      4.51 o 
  25   2   2       44.92       45.67      2.71 o 
 -25   3   2       90.90       94.63      6.36 o 
 -24   3   2       15.88       16.17      3.71 o 
 -23   3   2        8.73        6.36      2.92 o 
 -22   3   2      165.92      180.53      6.11 o 
 -21   3   2        1.70        0.34      1.85 o 
 -20   3   2        6.93        5.83      1.45 o 
 -19   3   2        2.36        1.64      1.08 o 
 -18   3   2      187.75      165.79      3.11 o 
 -17   3   2      125.83      109.32      2.45 o 
 -16   3   2       29.70       29.49      1.37 o 
 -15   3   2      938.00      880.29     10.51 o 
 -14   3   2      903.30      861.15      9.44 o 
 -13   3   2     2387.93     2326.30     24.32 o 
 -12   3   2       47.04       37.01      1.00 o 
 -11   3   2       85.27      101.34      1.64 o 
 -10   3   2        7.52       15.51      0.74 o 
  -9   3   2     1314.31     1300.09     12.46 o 
  -8   3   2      421.15      416.11      4.62 o 
  -7   3   2     2878.18     3079.37     28.55 o 
  -6   3   2     4084.39     4456.71     54.12 o 
  -5   3   2     1139.08     1308.48     12.43 o 
  -4   3   2     1892.26     1993.69     20.20 o 
  -3   3   2     1273.11     1416.84     16.69 o 
  -2   3   2      578.31      589.63      8.62 o 
  -1   3   2     4440.36     4804.16     46.82 o 
   0   3   2     2426.57     2601.14     26.88 o 
   1   3   2      149.73      133.23      1.90 o 
   2   3   2     1037.61     1051.67     12.87 o 
   3   3   2      102.00       90.04      1.13 o 
   4   3   2     1030.86     1083.45     10.62 o 
   5   3   2        0.29       -0.16      0.60 o 
   6   3   2     2493.95     2629.21     25.01 o 
   7   3   2      287.09      303.29      3.21 o 
   8   3   2      310.48      329.73      3.49 o 
   9   3   2      655.22      633.21      5.89 o 
  10   3   2      465.20      465.02      4.56 o 
  11   3   2      177.40      180.17      2.35 o 
  12   3   2     2093.63     2010.62     18.89 o 
  13   3   2      323.86      319.03      4.42 o 
  14   3   2        1.11        0.60      1.00 o 
  15   3   2       69.05       67.94      1.92 o 
  16   3   2      109.78      108.74      2.41 o 
  17   3   2      545.63      528.13      7.09 o 
  18   3   2       57.82       60.71      2.55 o 
  19   3   2      882.20      912.03     15.06 o 
  20   3   2       16.36       15.98      1.77 o 
  21   3   2      407.26      402.26      8.90 o 
  22   3   2        0.31       -1.43      1.59 o 
  23   3   2       13.35       14.81      3.05 o 
  24   3   2       66.10       65.70      3.37 o 
  25   3   2       12.47       18.66      6.23 o 
 -24   4   2        0.01       -3.98      2.65 o 
 -23   4   2        0.11        3.18      2.92 o 
 -22   4   2       13.58       17.76      3.45 o 
 -21   4   2       59.87       68.03      3.84 o 
 -20   4   2       65.81       62.59      3.43 o 
 -19   4   2      113.23      112.17      4.43 o 
 -18   4   2       70.05       72.92      2.52 o 
 -17   4   2       65.40       68.79      2.20 o 
 -16   4   2       40.98       37.75      1.64 o 
 -15   4   2      295.07      291.83      4.65 o 
 -14   4   2      281.48      269.42      4.06 o 
 -13   4   2       10.09        7.35      1.01 o 
 -12   4   2       90.36       78.00      1.85 o 
 -11   4   2       49.14       41.99      1.26 o 
 -10   4   2     1607.10     1533.05     15.54 o 
  -9   4   2      529.62      506.90      5.67 o 
  -8   4   2      151.53      175.32      2.27 o 
  -7   4   2       53.59       48.13      1.40 o 
  -6   4   2       26.71       18.81      0.79 o 
  -5   4   2      625.87      719.98      8.82 o 
  -4   4   2       49.07       49.87      1.23 o 
  -3   4   2      445.31      495.56      5.51 o 
  -2   4   2     1371.79     1527.44     15.59 o 
  -1   4   2      864.29      969.25     10.09 o 
   0   4   2      234.56      239.53      2.88 o 
   1   4   2       23.14       26.96      1.24 o 
   2   4   2        8.03        4.64      0.84 o 
   3   4   2      500.42      513.31      5.59 o 
   4   4   2      162.37      157.62      2.60 o 
   5   4   2       24.92       36.94      1.06 o 
   6   4   2      679.04      656.72      6.43 o 
   7   4   2      167.14      166.28      2.42 o 
   8   4   2      193.66      212.07      2.52 o 
   9   4   2      257.04      257.94      2.84 o 
  10   4   2      388.66      401.67      4.06 o 
  11   4   2        1.31       -1.35      0.90 o 
  12   4   2      284.68      268.05      4.05 o 
  13   4   2       82.36       88.08      2.45 o 
  14   4   2      177.34      161.57      3.70 o 
  15   4   2      456.74      442.61      6.89 o 
  16   4   2      327.42      321.51      5.53 o 
  17   4   2      121.55      121.95      2.69 o 
  18   4   2      117.17      114.85      2.82 o 
  19   4   2      198.59      193.82      4.62 o 
  20   4   2        4.52        2.70      1.58 o 
  21   4   2        5.84        2.45      1.58 o 
  22   4   2        0.25        0.59      1.58 o 
  23   4   2        0.10       -0.44      1.58 o 
  24   4   2       32.45       34.32      2.53 o 
 -24   5   2       22.02       32.07      4.24 o 
 -23   5   2        2.44        4.51      2.92 o 
 -22   5   2        8.07        8.48      2.92 o 
 -21   5   2       34.70       32.34      3.98 o 
 -20   5   2       59.10       70.95      4.00 o 
 -19   5   2        3.66        1.67      1.96 o 
 -18   5   2        8.92        5.40      1.52 o 
 -17   5   2       15.12       15.76      1.55 o 
 -16   5   2       11.33       15.44      1.45 o 
 -15   5   2       31.49       27.47      1.56 o 
 -14   5   2       26.02       30.67      1.54 o 
 -13   5   2        1.08       -1.61      1.07 o 
 -12   5   2      894.85      890.44     11.54 o 
 -11   5   2     2140.40     1979.88     22.41 o 
 -10   5   2       17.70       11.71      1.13 o 
  -9   5   2      852.63      880.06      9.82 o 
  -8   5   2      193.60      182.82      2.61 o 
  -7   5   2     1527.69     1612.95     16.28 o 
  -6   5   2       16.32        8.91      0.77 o 
  -5   5   2     1518.14     1455.03     18.14 o 
  -4   5   2      366.40      401.13      4.40 o 
  -3   5   2      127.54      144.40      2.08 o 
  -2   5   2       54.83       49.65      1.19 o 
  -1   5   2      715.49      811.24      8.17 o 
   0   5   2      842.17      960.75      9.59 o 
   1   5   2        0.55       -1.01      0.68 o 
   2   5   2      272.90      278.91      3.19 o 
   3   5   2      110.47      107.27      1.77 o 
   4   5   2      473.52      492.01      5.59 o 
   5   5   2       27.75       36.26      0.96 o 
   6   5   2     1348.18     1370.69     13.53 o 
   7   5   2      595.69      618.04      5.86 o 
   8   5   2        9.31        6.86      0.66 o 
   9   5   2       70.85       67.50      1.53 o 
  10   5   2       11.17        8.43      0.96 o 
  11   5   2      219.87      216.52      3.13 o 
  12   5   2        0.45       -0.67      0.95 o 
  13   5   2      169.03      162.04      3.44 o 
  14   5   2      467.23      450.91      7.05 o 
  15   5   2     1143.05     1139.89     15.59 o 
  16   5   2      292.29      295.45      5.71 o 
  17   5   2      164.55      167.15      4.00 o 
  18   5   2      145.36      139.98      4.50 o 
  19   5   2       14.98       14.97      2.39 o 
  20   5   2       15.44       20.23      2.65 o 
  21   5   2       54.23       52.30      2.71 o 
  22   5   2       79.92       86.63      3.65 o 
  23   5   2       18.74       17.76      2.15 o 
 -23   6   2        0.73       -1.33      2.92 o 
 -22   6   2       94.74       99.40      6.36 o 
 -21   6   2       22.05       23.59      3.71 o 
 -20   6   2        2.51        0.80      2.65 o 
 -19   6   2       44.57       52.58      3.37 o 
 -18   6   2       32.35       30.09      2.74 o 
 -17   6   2        0.17       -1.13      2.58 o 
 -16   6   2       77.74       83.27      2.72 o 
 -15   6   2       10.47        8.03      1.40 o 
 -14   6   2      158.32      160.50      3.29 o 
 -13   6   2       68.49       54.53      1.94 o 
 -12   6   2      292.19      259.08      4.30 o 
 -11   6   2     1532.52     1487.35     27.35 o 
 -10   6   2      136.45      112.30      2.84 o 
  -9   6   2      468.80      429.85      5.71 o 
  -8   6   2       15.04       20.80      1.19 o 
  -7   6   2      174.26      172.81      2.98 o 
  -6   6   2      427.31      452.68      5.94 o 
  -5   6   2      681.72      730.54      7.60 o 
  -4   6   2       56.74       48.28      1.31 o 
  -3   6   2      623.54      667.30      6.99 o 
  -2   6   2      209.08      212.40      2.56 o 
  -1   6   2     1424.00     1370.03     12.92 o 
   0   6   2        3.60        4.37      0.64 o 
   1   6   2      628.50      672.14      6.99 o 
   2   6   2      395.80      389.27      4.41 o 
   3   6   2        0.91       -1.08      0.72 o 
   4   6   2        9.96       13.03      1.07 o 
   5   6   2      441.70      464.87      4.84 o 
   6   6   2      349.96      393.89      4.50 o 
   7   6   2       37.55       36.52      1.21 o 
   8   6   2       68.11       76.82      1.92 o 
   9   6   2       56.49       53.90      1.58 o 
  10   6   2        0.73        0.16      0.89 o 
  11   6   2      159.24      148.81      2.95 o 
  12   6   2      164.58      167.59      3.81 o 
  13   6   2      295.33      279.23      4.45 o 
  14   6   2      116.20      117.90      3.68 o 
  15   6   2      230.25      222.55      5.93 o 
  16   6   2      346.93      348.21      6.54 o 
  17   6   2       77.95       84.38      3.34 o 
  18   6   2       37.96       35.12      2.67 o 
  19   6   2       31.34       33.93      3.45 o 
  20   6   2       28.56       32.17      2.34 o 
  21   6   2        0.04        0.08      1.58 o 
  22   6   2        0.08       -1.39      3.45 o 
  23   6   2        0.26        0.35      1.66 o 
 -22   7   2        0.70       -0.53      2.92 o 
 -21   7   2      161.29      176.54      8.22 o 
 -20   7   2       48.73       49.04      4.51 o 
 -19   7   2        0.35        2.92      2.65 o 
 -18   7   2        0.79       -2.78      1.86 o 
 -17   7   2        3.40        2.92      4.37 o 
 -16   7   2        1.30        0.23      3.58 o 
 -15   7   2        4.15        3.92      1.40 o 
 -14   7   2       87.60       86.87      2.74 o 
 -13   7   2        0.04       -0.55      1.16 o 
 -12   7   2       11.71       14.31      1.38 o 
 -11   7   2       41.49       30.11      1.61 o 
 -10   7   2      174.00      141.14      2.98 o 
  -9   7   2        0.03       -1.25      1.08 o 
  -8   7   2      251.97      230.03      3.93 o 
  -7   7   2       47.84       36.68      1.35 o 
  -6   7   2        7.32       14.30      1.00 o 
  -5   7   2       13.71        7.52      0.92 o 
  -4   7   2      122.40      141.39      2.37 o 
  -3   7   2       47.87       46.00      1.60 o 
  -2   7   2      210.36      232.25      3.41 o 
  -1   7   2       33.54       34.18      1.05 o 
   0   7   2      142.42      138.87      2.12 o 
   1   7   2      338.33      349.89      6.45 o 
   2   7   2      164.76      184.02      2.83 o 
   3   7   2        0.57       -0.11      0.75 o 
   4   7   2        9.07        6.89      0.99 o 
   5   7   2     1078.53     1083.26     12.37 o 
   6   7   2      541.97      547.18      7.50 o 
   7   7   2        5.49        4.71      1.08 o 
   8   7   2        5.22        2.89      1.07 o 
   9   7   2       72.13       72.03      2.02 o 
  10   7   2       37.15       35.05      1.73 o 
  11   7   2       56.91       49.17      2.11 o 
  12   7   2       12.83       11.26      1.32 o 
  13   7   2      108.96      101.94      2.82 o 
  14   7   2       28.57       23.17      1.69 o 
  15   7   2       77.42       72.42      3.08 o 
  16   7   2        4.72        2.86      1.76 o 
  17   7   2       51.72       51.86      6.63 o 
  18   7   2       24.91       29.95      2.60 o 
  19   7   2       23.16       23.33      3.18 o 
  20   7   2       12.61        7.16      2.92 o 
  21   7   2        4.07        3.18      2.65 o 
  22   7   2        0.03        0.00      1.58 o 
 -21   8   2        0.04       -3.45      2.65 o 
 -20   8   2      429.63      455.94     15.37 o 
 -19   8   2       45.24       52.22      4.77 o 
 -18   8   2      358.50      366.60     12.72 o 
 -17   8   2        7.75        7.16      2.92 o 
 -16   8   2        7.27       11.46      5.57 o 
 -15   8   2       10.20        9.94      4.11 o 
 -14   8   2      184.98      172.25      4.95 o 
 -13   8   2        0.00       -1.47      1.32 o 
 -12   8   2        0.03       -1.65      1.27 o 
 -11   8   2       35.34       19.83      1.54 o 
 -10   8   2       50.39       41.46      1.79 o 
  -9   8   2       16.88       23.88      1.48 o 
  -8   8   2      134.85       93.30      2.46 o 
  -7   8   2      214.02      191.25      3.18 o 
  -6   8   2       39.82       41.44      1.55 o 
  -5   8   2      423.49      370.04      5.97 o 
  -4   8   2      483.08      429.29      6.01 o 
  -3   8   2      575.21      581.47      7.16 o 
  -2   8   2       10.45        7.08      1.11 o 
  -1   8   2      710.99      725.79      9.85 o 
   0   8   2     3705.23     3640.72     48.15 o 
   1   8   2       29.38       26.44      1.35 o 
   2   8   2      134.53      137.05      2.61 o 
   3   8   2      651.27      625.65      9.96 o 
   4   8   2      296.92      301.17      4.65 o 
   5   8   2      169.46      164.98      3.17 o 
   6   8   2     1060.30     1044.75     12.91 o 
   7   8   2     1185.15     1166.15     14.34 o 
   8   8   2      513.65      473.69      6.84 o 
   9   8   2       59.66       54.34      1.97 o 
  10   8   2       19.24       23.19      1.78 o 
  11   8   2       87.13       78.89      2.86 o 
  12   8   2       67.83       67.31      2.44 o 
  13   8   2      237.24      251.28      4.71 o 
  14   8   2      145.77      135.86      4.06 o 
  15   8   2       11.91       13.59      2.16 o 
  16   8   2        0.15        1.70      1.91 o 
  17   8   2       31.62       33.76      2.86 o 
  18   8   2       27.64       23.82      2.54 o 
  19   8   2        7.07        5.30      2.65 o 
  20   8   2       22.09       22.53      3.45 o 
 -19   9   2        2.61        1.06      3.18 o 
 -18   9   2       92.47       96.75      6.36 o 
 -17   9   2        4.87        5.83      3.18 o 
 -16   9   2       18.65       23.06      3.71 o 
 -15   9   2       60.28       54.08      4.77 o 
 -14   9   2       64.54       70.95      5.57 o 
 -13   9   2      286.64      294.44     10.34 o 
 -12   9   2       51.67       53.82      3.31 o 
 -11   9   2        1.43        1.00      1.78 o 
 -10   9   2        4.86        3.51      1.38 o 
  -9   9   2      180.17      162.17      3.74 o 
  -8   9   2        3.85        2.17      1.25 o 
  -7   9   2       77.87       79.85      2.38 o 
  -6   9   2       68.90       67.45      1.99 o 
  -5   9   2      148.53      117.59      2.50 o 
  -4   9   2        6.95        7.27      1.07 o 
  -3   9   2        3.80        1.18      1.00 o 
  -2   9   2       26.36       28.74      1.49 o 
  -1   9   2       24.85       26.38      1.37 o 
   0   9   2      473.35      466.12      6.05 o 
   1   9   2      110.53      102.99      2.36 o 
   2   9   2       19.27       14.87      1.22 o 
   3   9   2       49.60       45.32      1.65 o 
   4   9   2      128.18      121.56      2.61 o 
   5   9   2       88.69       90.46      3.51 o 
   6   9   2      229.58      228.82      4.30 o 
   7   9   2        3.95        3.26      1.35 o 
   8   9   2      158.98      148.34      3.40 o 
   9   9   2       77.72       69.74      2.47 o 
  10   9   2        3.30        3.98      1.30 o 
  11   9   2       62.63       63.19      2.32 o 
  12   9   2        0.00        0.29      1.67 o 
  13   9   2        1.88        4.50      1.79 o 
  14   9   2        6.22        4.74      1.83 o 
  15   9   2       16.00       23.40      2.54 o 
  16   9   2      130.29      129.10      5.70 o 
  17   9   2        3.44        0.19      2.04 o 
  18   9   2        1.00       -2.78      1.86 o 
  19   9   2       20.09       19.35      3.45 o 
 -17  10   2       51.38       59.38      5.30 o 
 -16  10   2       12.20        7.16      3.45 o 
 -15  10   2        2.97        1.86      2.92 o 
 -14  10   2        1.01       -1.33      2.65 o 
 -13  10   2       36.75       46.12      4.51 o 
 -12  10   2      111.67      102.32      6.10 o 
 -11  10   2        7.39        7.25      2.29 o 
 -10  10   2      113.95      107.73      5.83 o 
  -9  10   2      150.11      154.19      4.75 o 
  -8  10   2        2.70       -0.10      1.43 o 
  -7  10   2       82.41       94.41      2.86 o 
  -6  10   2        0.19       -1.91      1.27 o 
  -5  10   2        4.02        0.81      1.17 o 
  -4  10   2      652.29      647.12      8.13 o 
  -3  10   2        0.60       -1.02      1.18 o 
  -2  10   2       35.19       29.28      1.52 o 
  -1  10   2      265.26      246.56      3.94 o 
   0  10   2       58.12       58.19      2.05 o 
   1  10   2       25.04       18.97      1.37 o 
   2  10   2       29.40       21.98      1.65 o 
   3  10   2      582.00      556.54      7.67 o 
   4  10   2      126.94      132.67      4.41 o 
   5  10   2      188.49      182.82      3.90 o 
   6  10   2      205.85      213.38      4.26 o 
   7  10   2        1.00        0.53      1.44 o 
   8  10   2        4.95        1.71      1.84 o 
   9  10   2       34.10       27.95      2.60 o 
  10  10   2      365.69      380.59     10.87 o 
  11  10   2        4.53        3.09      2.10 o 
  12  10   2        0.11       -1.55      2.20 o 
  13  10   2       25.30       26.52      2.63 o 
  14  10   2      143.46      146.73      4.52 o 
  15  10   2      317.47      322.50     14.98 o 
  16  10   2      112.40      107.75      7.69 o 
  17  10   2        9.62       12.74      3.18 o 
 -15  11   2      301.58      317.04     12.19 o 
 -14  11   2       98.43      115.31      6.89 o 
 -13  11   2       48.73       59.38      5.30 o 
 -12  11   2       42.99       48.77      4.77 o 
 -11  11   2       28.31       25.45      3.98 o 
 -10  11   2       34.57       41.35      4.51 o 
  -9  11   2       29.01       32.34      4.24 o 
  -8  11   2        2.46        2.92      2.12 o 
  -7  11   2      125.78      132.48      4.69 o 
  -6  11   2       36.73       40.28      2.79 o 
  -5  11   2        5.53        6.52      1.86 o 
  -4  11   2        5.59        5.47      1.73 o 
  -3  11   2       12.70       16.95      1.78 o 
  -2  11   2       52.23       54.00      2.79 o 
  -1  11   2       68.24       78.74      2.94 o 
   0  11   2        0.72       -0.46      1.91 o 
   1  11   2      150.31      144.85      3.84 o 
   2  11   2       12.54       14.64      1.86 o 
   3  11   2        1.78        1.62      1.54 o 
   4  11   2        0.17       -1.22      1.70 o 
   5  11   2        3.12        3.86      2.10 o 
   6  11   2       67.53       71.42      3.65 o 
   7  11   2        5.25        9.72      4.51 o 
   8  11   2        4.34        1.63      2.10 o 
   9  11   2       48.26       44.33      4.37 o 
  10  11   2       48.57       55.35      3.84 o 
  11  11   2        0.43       -0.87      2.46 o 
  12  11   2       15.17        8.51      2.14 o 
  13  11   2       66.63       71.30      3.35 o 
  14  11   2       14.73       13.19      2.25 o 
  15  11   2      107.54      112.35      9.81 o 
 -12  12   2       39.41       33.40      4.51 o 
 -11  12   2        3.57        0.00      3.18 o 
 -10  12   2        5.70       -0.27      3.18 o 
  -9  12   2      724.46      778.54     23.33 o 
  -8  12   2       16.53       19.35      3.98 o 
  -7  12   2      298.98      334.96      8.43 o 
  -6  12   2      144.71      165.51      5.53 o 
  -5  12   2        0.01       -2.75      2.52 o 
  -4  12   2      264.64      276.33      7.30 o 
  -3  12   2        1.72       -1.49      4.77 o 
  -2  12   2       50.62       57.25      3.24 o 
  -1  12   2       24.66       19.67      2.53 o 
   0  12   2       17.67       17.04      3.71 o 
   1  12   2        2.60        5.16      2.15 o 
   2  12   2        0.48       -1.57      2.04 o 
   3  12   2       37.59       43.34      3.05 o 
   4  12   2        6.70        5.13      2.52 o 
   5  12   2       12.94       16.49      2.48 o 
   6  12   2       10.98        4.62      2.29 o 
   7  12   2       76.68       69.57      3.73 o 
   8  12   2       80.38       77.84      4.00 o 
   9  12   2        5.29        9.67      2.48 o 
  10  12   2       53.19       57.45      3.07 o 
  11  12   2       50.20       49.82      2.92 o 
  12  12   2      139.44      171.67      5.14 o 
  -8  13   2      510.62      554.28     18.03 o 
  -7  13   2       96.15      113.44      4.86 o 
  -6  13   2       19.13       15.37      2.67 o 
  -5  13   2       83.35       79.75      4.21 o 
  -4  13   2       13.57        9.81      2.60 o 
  -3  13   2       99.49      110.48      4.86 o 
  -2  13   2      137.34      142.09      7.55 o 
  -1  13   2      139.42      136.18      5.21 o 
   0  13   2       32.34       48.18      5.17 o 
   1  13   2       11.95        9.96      2.78 o 
   2  13   2       48.52       49.39     10.74 o 
   3  13   2        8.85        9.19      2.48 o 
   4  13   2        3.03        4.24      2.29 o 
   5  13   2       26.02       28.21      5.83 o 
   6  13   2       46.72       53.19      3.50 o 
   7  13   2       11.99       12.55      2.65 o 
   8  13   2       32.96       32.25      3.12 o 
 -25   1   3      277.18      295.44      7.28 o 
 -24   1   3        9.08        5.29      2.02 o 
 -23   1   3        5.13        1.78      1.83 o 
 -22   1   3        4.30        4.23      1.38 o 
 -21   1   3        0.65        0.91      1.47 o 
 -20   1   3      234.99      217.62      4.97 o 
 -19   1   3       14.66       13.83      1.64 o 
 -18   1   3       29.13       28.49      2.02 o 
 -17   1   3      486.44      417.57      6.30 o 
 -16   1   3      282.25      265.04      4.39 o 
 -15   1   3      139.54      109.94      2.52 o 
 -14   1   3       68.84       64.73      1.70 o 
 -13   1   3      510.78      441.86      5.39 o 
 -12   1   3      158.35      154.11      2.42 o 
 -11   1   3        1.75        4.73      0.87 o 
 -10   1   3       66.84       67.30      1.38 o 
  -9   1   3      128.74      133.69      1.71 o 
  -8   1   3        7.89       10.27      0.57 o 
  -7   1   3       60.72       62.15      1.12 o 
  -6   1   3       48.98       57.80      0.95 o 
  -5   1   3      519.08      526.23      5.35 o 
  -4   1   3       68.71       67.66      1.06 o 
  -3   1   3      137.88      159.94      2.21 o 
  -2   1   3      622.21      646.44      9.72 o 
  -1   1   3       87.00       85.92      2.71 o 
   0   1   3      330.63      353.35     11.13 o 
   1   1   3     2849.45     3009.47     49.84 o 
   2   1   3        1.99        4.24      1.06 o 
   3   1   3        1.92        5.19      0.67 o 
   4   1   3      984.87     1074.70     13.04 o 
   5   1   3     1703.45     1842.91     24.36 o 
   6   1   3     2015.20     2121.94     23.89 o 
   7   1   3       45.42       38.62      1.57 o 
   8   1   3       53.17       53.55      1.01 o 
   9   1   3      149.18      159.85      1.91 o 
  10   1   3       16.32       18.15      0.59 o 
  11   1   3      217.74      211.61      2.48 o 
  12   1   3       34.49       34.03      1.02 o 
  13   1   3      455.97      456.65      6.01 o 
  14   1   3       70.71       73.20      1.80 o 
  15   1   3        1.22        1.51      0.80 o 
  16   1   3       11.98        9.36      1.03 o 
  17   1   3      196.26      184.35      3.23 o 
  18   1   3      193.31      197.86      3.48 o 
  19   1   3        0.26        0.27      1.16 o 
  20   1   3      173.78      182.94      4.23 o 
  21   1   3        0.11       -2.22      1.66 o 
  22   1   3       16.38       15.51      1.76 o 
  23   1   3       30.45       33.41      2.25 o 
  24   1   3      129.51      135.70      4.21 o 
  25   1   3        0.00       -0.80      2.12 o 
 -25   2   3       57.17       52.04      3.76 o 
 -24   2   3        0.65       -1.63      1.83 o 
 -23   2   3      106.26      122.29      4.29 o 
 -22   2   3       56.27       67.77      2.83 o 
 -21   2   3      126.66      137.66      3.41 o 
 -20   2   3        0.02       -2.04      1.36 o 
 -19   2   3        2.47        1.87      1.20 o 
 -18   2   3        5.33        6.09      1.22 o 
 -17   2   3        1.27        0.74      1.10 o 
 -16   2   3       85.20       67.45      2.11 o 
 -15   2   3        9.60        0.96      1.04 o 
 -14   2   3       46.83       48.55      1.76 o 
 -13   2   3        0.07       -0.73      0.79 o 
 -12   2   3        4.44        1.52      0.77 o 
 -11   2   3      499.24      493.98      5.52 o 
 -10   2   3       51.85       69.36      1.39 o 
  -9   2   3     1323.73     1395.83     12.27 o 
  -8   2   3       33.47       44.86      0.90 o 
  -7   2   3      399.03      384.61      3.62 o 
  -6   2   3      820.27      862.89      7.62 o 
  -5   2   3       45.81       42.78      0.82 o 
  -4   2   3        1.13        0.76      0.43 o 
  -3   2   3      123.82      169.43      1.93 o 
  -2   2   3     1647.46     1708.63     18.72 o 
  -1   2   3        2.02        1.67      0.40 o 
   0   2   3        1.11        1.12      0.55 o 
   1   2   3       22.31       18.90      0.73 o 
   2   2   3       62.92       67.86      1.09 o 
   3   2   3       90.67       84.95      1.33 o 
   4   2   3      716.92      821.47      9.44 o 
   5   2   3       68.12       86.97      1.44 o 
   6   2   3      636.10      669.44      8.75 o 
   7   2   3      107.43       97.42      2.00 o 
   8   2   3       30.33       21.94      0.67 o 
   9   2   3        8.76       16.93      0.55 o 
  10   2   3      283.25      288.52      2.68 o 
  11   2   3       27.69       24.48      0.81 o 
  12   2   3        0.03       -0.09      0.47 o 
  13   2   3        7.74        5.07      1.03 o 
  14   2   3       68.21       62.57      1.59 o 
  15   2   3      180.87      192.36      2.91 o 
  16   2   3      511.15      492.93      6.96 o 
  17   2   3       49.17       52.28      2.02 o 
  18   2   3        2.37        0.99      1.07 o 
  19   2   3        0.38        0.38      1.04 o 
  20   2   3      224.13      227.68      4.95 o 
  21   2   3      254.92      266.03      5.61 o 
  22   2   3        8.86        7.16      1.69 o 
  23   2   3       24.77       20.63      1.96 o 
  24   2   3        3.09        3.76      1.58 o 
 -24   3   3      140.80      153.52     10.60 o 
 -23   3   3        8.27       12.06      4.51 o 
 -22   3   3        1.11       -0.60      1.67 o 
 -21   3   3        8.47        8.63      1.71 o 
 -20   3   3       46.61       47.79      2.06 o 
 -19   3   3        6.95        9.04      1.35 o 
 -18   3   3       14.12       13.19      1.26 o 
 -17   3   3       33.19       25.35      1.38 o 
 -16   3   3       11.90        7.40      1.02 o 
 -15   3   3      124.09      101.99      2.24 o 
 -14   3   3      410.42      397.95      5.29 o 
 -13   3   3     1128.06     1038.92     10.25 o 
 -12   3   3      918.85      854.05      9.80 o 
 -11   3   3      193.88      186.80      2.52 o 
 -10   3   3       75.71       89.67      1.57 o 
  -9   3   3       26.31       26.60      0.83 o 
  -8   3   3       11.85        4.80      0.57 o 
  -7   3   3      379.84      416.07      4.15 o 
  -6   3   3      140.77      159.86      1.88 o 
  -5   3   3      258.76      290.23      3.08 o 
  -4   3   3        5.11       -0.02      0.41 o 
  -3   3   3       29.31       27.76      0.81 o 
  -2   3   3       12.74       14.03      0.75 o 
  -1   3   3     2756.10     3045.23     33.64 o 
   0   3   3       97.55      117.39      2.85 o 
   1   3   3      932.01     1043.96     12.91 o 
   2   3   3     2171.48     2358.38     28.50 o 
   3   3   3     1545.50     1650.47     18.72 o 
   4   3   3      326.15      369.95     10.27 o 
   5   3   3     1052.44     1137.48     14.86 o 
   6   3   3     1492.09     1580.99     15.22 o 
   7   3   3      327.88      396.09      4.26 o 
   8   3   3      241.24      219.23      2.43 o 
   9   3   3      123.37      119.20      1.65 o 
  10   3   3       43.68       31.59      0.86 o 
  11   3   3       57.19       62.12      1.39 o 
  12   3   3        0.38       -0.88      0.59 o 
  13   3   3       14.58        8.53      0.90 o 
  14   3   3       81.71       77.33      2.00 o 
  15   3   3        3.71        4.62      0.90 o 
  16   3   3       72.09       68.56      2.13 o 
  17   3   3        0.53        2.00      1.34 o 
  18   3   3      130.09      133.27      3.08 o 
  19   3   3      196.77      196.41      3.94 o 
  20   3   3        0.45       -0.84      1.30 o 
  21   3   3      101.34       99.82      3.25 o 
  22   3   3        4.38        4.13      1.58 o 
  23   3   3        1.88        1.86      1.50 o 
  24   3   3      118.33      122.91      5.04 o 
 -24   4   3        1.36        1.59      2.92 o 
 -23   4   3      119.28      118.72      6.23 o 
 -22   4   3      205.58      215.95      7.69 o 
 -21   4   3       55.75       63.62      3.16 o 
 -20   4   3       21.39       19.04      1.86 o 
 -19   4   3       30.12       27.16      1.86 o 
 -18   4   3        7.87       12.24      1.59 o 
 -17   4   3      136.13      129.48      2.90 o 
 -16   4   3        2.59        1.29      1.04 o 
 -15   4   3        5.56        7.99      1.03 o 
 -14   4   3     1471.85     1371.13     14.88 o 
 -13   4   3      107.36      102.88      2.06 o 
 -12   4   3       33.47       37.16      1.26 o 
 -11   4   3       52.79       36.60      1.12 o 
 -10   4   3     2456.70     2477.44     25.95 o 
  -9   4   3        5.07       15.02      0.78 o 
  -8   4   3      755.60      778.90      8.03 o 
  -7   4   3       12.06       11.59      0.66 o 
  -6   4   3     1275.13     1387.53     12.58 o 
  -5   4   3      567.72      610.13      5.80 o 
  -4   4   3      193.06      211.06      2.49 o 
  -3   4   3     1189.73     1432.06     13.80 o 
  -2   4   3     2329.66     2703.99     26.96 o 
  -1   4   3     2053.22     2230.25     23.65 o 
   0   4   3      256.35      286.31      3.48 o 
   1   4   3      167.56      220.42      2.84 o 
   2   4   3     2690.56     2926.21     30.87 o 
   3   4   3     1212.63     1335.99     15.33 o 
   4   4   3      154.08      182.62      2.25 o 
   5   4   3       84.58      103.17      1.58 o 
   6   4   3       33.17       39.91      1.00 o 
   7   4   3       10.90       16.21      0.64 o 
   8   4   3       65.26       58.85      1.11 o 
   9   4   3     1551.00     1616.47     14.97 o 
  10   4   3      254.01      271.36      3.53 o 
  11   4   3       28.44       36.52      1.14 o 
  12   4   3      864.15      826.70      9.20 o 
  13   4   3      239.19      235.76      3.64 o 
  14   4   3      239.62      224.47      3.60 o 
  15   4   3       13.13       11.58      1.14 o 
  16   4   3        3.38        2.83      1.03 o 
  17   4   3      212.31      211.60      4.27 o 
  18   4   3        0.35       -0.75      1.03 o 
  19   4   3       42.39       41.16      1.78 o 
  20   4   3      160.70      159.15      4.00 o 
  21   4   3      426.69      455.54      9.55 o 
  22   4   3       10.18       12.17      1.77 o 
  23   4   3        4.16        3.95      1.58 o 
  24   4   3       20.23       25.32      3.71 o 
 -23   5   3       67.74       69.98      5.30 o 
 -22   5   3      180.14      186.88      6.49 o 
 -21   5   3      154.90      148.90      5.73 o 
 -20   5   3        0.06        4.13      2.16 o 
 -19   5   3      206.21      221.95      5.65 o 
 -18   5   3        0.09       -2.16      1.44 o 
 -17   5   3       46.42       38.34      2.42 o 
 -16   5   3      111.32       94.62      2.50 o 
 -15   5   3       22.10       19.56      1.37 o 
 -14   5   3       44.50       32.90      1.52 o 
 -13   5   3      156.03      155.91      2.86 o 
 -12   5   3     1265.69     1192.47     12.92 o 
 -11   5   3       32.64       28.30      1.26 o 
 -10   5   3       87.92       88.87      1.88 o 
  -9   5   3        7.21        6.82      0.86 o 
  -8   5   3      705.63      694.92      8.19 o 
  -7   5   3      305.60      329.58      4.11 o 
  -6   5   3      274.15      294.10      3.98 o 
  -5   5   3       83.55       77.38      1.59 o 
  -4   5   3       63.87       57.47      1.56 o 
  -3   5   3      623.57      637.99      7.14 o 
  -2   5   3        7.07        7.24      0.73 o 
  -1   5   3        2.14        4.35      0.72 o 
   0   5   3     1401.33     1559.80     15.23 o 
   1   5   3      328.88      318.94      3.90 o 
   2   5   3      104.89      118.98      1.66 o 
   3   5   3      120.13      120.14      1.76 o 
   4   5   3        0.05       -0.21      0.55 o 
   5   5   3      216.30      223.61      2.93 o 
   6   5   3      408.62      432.99      4.52 o 
   7   5   3      343.89      382.81      4.35 o 
   8   5   3        7.26        3.90      0.88 o 
   9   5   3        0.29       -0.45      0.75 o 
  10   5   3      243.19      235.97      5.69 o 
  11   5   3      281.63      269.03      4.10 o 
  12   5   3        2.17        2.83      0.80 o 
  13   5   3      170.39      155.46      2.75 o 
  14   5   3       76.67       71.82      3.21 o 
  15   5   3        0.00       -0.52      0.90 o 
  16   5   3       13.87       16.28      1.79 o 
  17   5   3       73.17       73.32      2.41 o 
  18   5   3       81.01       76.42      2.46 o 
  19   5   3       37.75       37.30      1.81 o 
  20   5   3       39.50       44.48      2.34 o 
  21   5   3      162.90      177.63      4.86 o 
  22   5   3       83.33       94.11      3.55 o 
  23   5   3        5.96        5.43      1.58 o 
 -22   6   3      135.67      148.97      7.69 o 
 -21   6   3        7.50        4.61      2.35 o 
 -20   6   3      260.52      281.18      8.15 o 
 -19   6   3       33.16       45.90      4.24 o 
 -18   6   3      152.54      164.72      4.79 o 
 -17   6   3        6.76        7.04      1.83 o 
 -16   6   3       73.06       73.56      3.23 o 
 -15   6   3       26.71       28.56      1.79 o 
 -14   6   3        2.53        0.92      1.21 o 
 -13   6   3        0.01        1.58      1.20 o 
 -12   6   3        0.81        1.49      1.18 o 
 -11   6   3      216.16      202.26      4.93 o 
 -10   6   3      862.70      894.88     11.55 o 
  -9   6   3       12.15        5.34      1.04 o 
  -8   6   3      164.60      150.65      2.64 o 
  -7   6   3      175.75      179.79      2.96 o 
  -6   6   3        0.78       -1.16      0.80 o 
  -5   6   3        9.89       10.99      1.03 o 
  -4   6   3       10.58        3.13      0.86 o 
  -3   6   3      309.21      310.04      5.42 o 
  -2   6   3      451.04      469.20      5.71 o 
  -1   6   3     1175.27     1184.25     12.86 o 
   0   6   3       79.73       74.81      1.58 o 
   1   6   3      204.83      184.47      2.56 o 
   2   6   3      358.57      393.66      4.61 o 
   3   6   3        7.46       10.61      0.81 o 
   4   6   3        1.20        1.66      0.50 o 
   5   6   3       33.66       34.73      0.97 o 
   6   6   3       39.98       29.19      1.15 o 
   7   6   3       45.60       41.13      1.43 o 
   8   6   3     1006.67     1017.90     12.27 o 
   9   6   3      604.74      582.60      7.59 o 
  10   6   3      135.45      138.79      2.79 o 
  11   6   3       71.09       69.49      2.12 o 
  12   6   3        4.68        3.17      1.27 o 
  13   6   3       23.32       18.27      1.54 o 
  14   6   3       49.32       44.00      1.70 o 
  15   6   3       19.70       21.28      1.43 o 
  16   6   3      129.56      135.19      3.20 o 
  17   6   3      496.83      485.85      7.74 o 
  18   6   3       51.07       49.92      2.10 o 
  19   6   3        5.29        4.37      1.36 o 
  20   6   3        3.97        2.25      1.72 o 
  21   6   3       27.98       24.47      2.04 o 
  22   6   3        5.80        6.27      2.39 o 
 -21   7   3       77.23       78.20      5.83 o 
 -20   7   3       58.41       59.69      5.04 o 
 -19   7   3       66.42       79.79      4.38 o 
 -18   7   3      101.03      108.91      5.83 o 
 -17   7   3       98.32      107.38      5.30 o 
 -16   7   3        3.69        0.57      1.70 o 
 -15   7   3      226.67      241.42      5.85 o 
 -14   7   3       28.74       20.03      2.18 o 
 -13   7   3       23.17       21.84      1.64 o 
 -12   7   3       98.58      105.16      2.83 o 
 -11   7   3      120.81      129.26      3.42 o 
 -10   7   3      286.41      221.99      4.17 o 
  -9   7   3      447.07      389.80      5.76 o 
  -8   7   3      305.40      275.86      4.41 o 
  -7   7   3      510.42      521.34      7.21 o 
  -6   7   3        2.42       -1.45      0.97 o 
  -5   7   3      147.06      155.53      2.96 o 
  -4   7   3      233.66      265.02      4.19 o 
  -3   7   3      952.80      941.05     10.74 o 
  -2   7   3        0.86        3.64      0.86 o 
  -1   7   3       81.67       79.70      2.31 o 
   0   7   3      314.93      327.07      4.91 o 
   1   7   3      157.62      147.73      2.70 o 
   2   7   3      696.53      665.80      8.40 o 
   3   7   3      122.47      108.15      2.34 o 
   4   7   3        7.35        5.07      0.93 o 
   5   7   3      576.50      605.43      7.28 o 
   6   7   3       90.87       89.62      2.09 o 
   7   7   3       10.27        9.34      1.04 o 
   8   7   3       34.73       38.07      1.41 o 
   9   7   3        4.81        3.59      1.16 o 
  10   7   3       48.66       46.96      1.90 o 
  11   7   3       23.84       22.41      2.79 o 
  12   7   3        0.60       -1.59      1.23 o 
  13   7   3        0.63       -1.59      1.30 o 
  14   7   3      169.35      170.78      3.95 o 
  15   7   3       21.88       25.60      2.14 o 
  16   7   3      238.10      233.98      5.28 o 
  17   7   3      259.52      253.40      6.43 o 
  18   7   3       11.50       11.79      2.15 o 
  19   7   3       28.18       22.74      2.24 o 
  20   7   3       20.41       25.45      2.04 o 
  21   7   3       15.99       14.18      1.85 o 
 -20   8   3       22.44       25.18      3.98 o 
 -19   8   3       60.06       51.69      4.77 o 
 -18   8   3       37.60       36.05      3.31 o 
 -17   8   3        0.08       -2.51      2.10 o 
 -16   8   3       37.82       34.38      3.12 o 
 -15   8   3       12.01       11.66      2.35 o 
 -14   8   3        7.33        9.15      1.95 o 
 -13   8   3       24.70       30.38      2.33 o 
 -12   8   3       42.06       46.29      2.34 o 
 -11   8   3        3.29        3.59      1.50 o 
 -10   8   3        2.62        3.61      1.28 o 
  -9   8   3       55.07       41.00      2.40 o 
  -8   8   3      259.72      247.62      4.53 o 
  -7   8   3        8.28        7.22      1.29 o 
  -6   8   3      218.93      199.19      3.89 o 
  -5   8   3      173.00      148.16      3.32 o 
  -4   8   3      114.16       81.77      2.03 o 
  -3   8   3       57.36       51.25      1.91 o 
  -2   8   3        0.11       -1.96      1.31 o 
  -1   8   3     1205.31     1183.63     13.48 o 
   0   8   3      284.94      259.55      4.02 o 
   1   8   3       54.83       51.09      1.75 o 
   2   8   3      339.80      340.21      4.94 o 
   3   8   3        0.71       -0.88      0.93 o 
   4   8   3        0.01       -1.46      0.97 o 
   5   8   3       42.24       42.42      1.73 o 
   6   8   3        0.70       -1.13      1.04 o 
   7   8   3      735.18      737.61      9.37 o 
   8   8   3      759.78      768.54      9.75 o 
   9   8   3      189.69      198.46      3.84 o 
  10   8   3       54.44       49.38      2.14 o 
  11   8   3        0.91        1.78      1.42 o 
  12   8   3        4.46        2.50      1.40 o 
  13   8   3      233.85      236.39      4.84 o 
  14   8   3       33.21       32.85      3.41 o 
  15   8   3       88.72       78.52      2.87 o 
  16   8   3       55.24       47.56      2.68 o 
  17   8   3       75.90       83.17      2.91 o 
  18   8   3        0.75        2.01      1.33 o 
  19   8   3       55.06       57.28      2.46 o 
  20   8   3        0.19        0.91      1.46 o 
 -19   9   3       51.20       57.52      5.30 o 
 -17   9   3        0.44        2.65      3.18 o 
 -16   9   3       78.67       85.80      4.77 o 
 -15   9   3        7.00        3.33      2.35 o 
 -14   9   3      441.97      475.61     11.62 o 
 -13   9   3       13.96        9.49      2.35 o 
 -12   9   3        0.74        0.92      1.70 o 
 -11   9   3       35.18       40.86      3.38 o 
 -10   9   3      173.03      150.91      4.40 o 
  -9   9   3        8.80       14.72      2.68 o 
  -8   9   3       26.83       35.37      2.24 o 
  -7   9   3       57.42       53.50      2.10 o 
  -6   9   3       10.70        4.11      1.35 o 
  -5   9   3      192.45      189.31      3.88 o 
  -4   9   3        0.01       -1.49      0.99 o 
  -3   9   3      234.93      189.19      3.39 o 
  -2   9   3       60.38       49.74      1.71 o 
  -1   9   3       93.64       81.40      2.39 o 
   0   9   3      292.64      279.18      4.38 o 
   1   9   3      248.01      247.28      4.02 o 
   2   9   3      411.23      384.49      6.72 o 
   3   9   3      164.00      152.58      3.25 o 
   4   9   3      376.03      361.66      6.64 o 
   5   9   3      601.28      575.93      9.11 o 
   6   9   3       18.86       14.48      1.57 o 
   7   9   3       30.80       28.80      1.72 o 
   8   9   3      259.88      255.30      4.56 o 
   9   9   3      340.14      321.94      5.88 o 
  10   9   3        0.07       -1.97      1.31 o 
  11   9   3       16.20       20.93      2.60 o 
  12   9   3      323.36      316.68      5.94 o 
  13   9   3        0.24        0.31      1.45 o 
  14   9   3       46.96       46.09      2.39 o 
  15   9   3        2.14        0.10      1.70 o 
  16   9   3        2.30        3.88      1.96 o 
  17   9   3       97.11       94.81      3.12 o 
  18   9   3       10.75       15.73      1.69 o 
 -17  10   3       55.46       52.22      5.04 o 
 -16  10   3       13.87       15.64      3.71 o 
 -15  10   3      234.67      265.61     10.60 o 
 -14  10   3       34.99       33.85      5.17 o 
 -13  10   3       10.33        7.95      2.48 o 
 -12  10   3       46.09       42.08      3.37 o 
 -11  10   3      124.83      142.61      7.16 o 
 -10  10   3        0.45       -1.01      2.04 o 
  -9  10   3       13.55       17.91      2.34 o 
  -8  10   3       25.55       29.93      2.69 o 
  -7  10   3       10.88       13.96      2.85 o 
  -6  10   3        0.00       -1.05      1.65 o 
  -5  10   3        2.51        1.19      1.22 o 
  -4  10   3       55.71       65.17      2.65 o 
  -3  10   3       66.43       69.08      2.23 o 
  -2  10   3       17.78       24.65      1.48 o 
  -1  10   3       95.16       94.44      3.04 o 
   0  10   3       34.96       31.50      1.68 o 
   1  10   3       53.20       48.22      1.83 o 
   2  10   3      258.84      248.74      4.19 o 
   3  10   3      234.00      239.08      4.08 o 
   4  10   3       61.63       61.65      2.27 o 
   5  10   3       95.83       90.67      6.44 o 
   6  10   3       47.73       44.42      4.28 o 
   7  10   3        0.03       -2.14      1.42 o 
   8  10   3       12.59       11.44      1.68 o 
   9  10   3        3.62        4.62      1.87 o 
  10  10   3       28.75       30.48      2.75 o 
  11  10   3       11.51        7.38      1.66 o 
  12  10   3        2.70        0.51      1.73 o 
  13  10   3        1.49       -1.47      2.78 o 
  14  10   3        6.17        7.88      1.96 o 
  15  10   3        7.55        5.90      1.96 o 
  16  10   3        1.00        0.16      2.01 o 
 -15  11   3      172.38      183.44      9.01 o 
 -14  11   3       58.55       67.33      5.57 o 
 -13  11   3       69.87       70.78      5.57 o 
 -12  11   3        6.40        2.92      3.18 o 
 -11  11   3        3.02        2.12      3.18 o 
 -10  11   3        1.19       -0.27      2.48 o 
  -9  11   3      109.94      117.09      6.23 o 
  -8  11   3       42.41       47.45      5.04 o 
  -7  11   3        0.38        0.12      2.29 o 
  -6  11   3      108.81      122.31      5.09 o 
  -5  11   3        0.27       -0.94      3.05 o 
  -4  11   3       15.44       12.14      2.05 o 
  -3  11   3       62.51       64.77      3.01 o 
  -2  11   3      126.82      130.97      5.55 o 
  -1  11   3       40.70       46.10      2.43 o 
   0  11   3        4.64        1.80      1.70 o 
   1  11   3       52.39       49.76      2.59 o 
   2  11   3       20.42       20.25      2.07 o 
   3  11   3      275.24      291.72      6.47 o 
   4  11   3       35.46       36.48      2.90 o 
   5  11   3        0.18       -0.22      2.05 o 
   6  11   3        7.33        5.37      2.33 o 
   7  11   3        0.04        0.83      1.52 o 
   8  11   3        5.90        5.27      1.65 o 
   9  11   3        7.17        7.62      1.93 o 
  10  11   3      181.52      182.83      7.27 o 
  11  11   3        9.66        6.91      2.49 o 
  12  11   3       94.86      110.37      4.21 o 
  13  11   3        0.95       -1.49      3.22 o 
  14  11   3        0.06       -0.76      1.78 o 
 -12  12   3       20.84       20.68      4.24 o 
 -11  12   3       68.24       65.74      5.57 o 
 -10  12   3       43.27       50.90      5.04 o 
  -9  12   3       19.33       13.52      3.98 o 
  -8  12   3      157.06      161.17      7.95 o 
  -7  12   3        0.62       -1.33      3.18 o 
  -6  12   3        8.06        0.80      3.45 o 
  -5  12   3        6.68        0.53      3.45 o 
  -4  12   3        3.78        4.02      2.39 o 
  -3  12   3      523.29      544.70     10.25 o 
  -2  12   3       37.10       39.63      2.55 o 
  -1  12   3        4.02        0.96      1.84 o 
   0  12   3        0.02       -2.58      1.72 o 
   1  12   3       43.09       42.89      2.93 o 
   2  12   3        2.87        0.02      1.96 o 
   3  12   3       15.95       19.38      2.54 o 
   4  12   3      379.22      396.65     10.34 o 
   5  12   3       35.65       36.13      2.79 o 
   6  12   3       44.85       45.78      2.99 o 
   7  12   3       19.15       16.81      2.15 o 
   8  12   3       13.21       16.05      3.03 o 
   9  12   3       19.45       19.55      2.31 o 
  10  12   3      217.26      229.35      5.76 o 
  11  12   3       30.01       36.77      3.23 o 
  -7  13   3      170.48      169.65      8.75 o 
  -6  13   3        2.50        1.59      3.45 o 
  -5  13   3       94.24       88.01      6.63 o 
  -4  13   3      125.00      126.71      7.42 o 
  -3  13   3        0.69       -0.50      2.10 o 
  -2  13   3       69.82       85.62      4.19 o 
  -1  13   3        0.54       -0.70      2.10 o 
   0  13   3        7.16        3.73      2.39 o 
   1  13   3        0.41       -2.64      2.12 o 
   2  13   3       26.02       21.71      2.74 o 
   3  13   3       98.99      111.98      5.43 o 
   4  13   3      253.34      270.97      7.32 o 
   5  13   3        5.40        8.22      2.25 o 
   6  13   3       25.82       23.41      2.37 o 
   7  13   3        4.57        5.76      1.96 o 
 -24   0   4      260.14      258.19     12.19 o 
 -23   0   4      154.89      149.74      6.09 o 
 -22   0   4        8.27        7.55      2.62 o 
 -21   0   4       93.30       97.97      7.55 o 
 -20   0   4      782.05      798.24     19.09 o 
 -19   0   4       13.41       14.98      2.78 o 
 -18   0   4      120.05      114.95      4.87 o 
 -17   0   4       79.66       65.69      3.01 o 
 -16   0   4      208.61      181.31      5.25 o 
 -15   0   4       26.26       37.03      2.14 o 
 -14   0   4      934.70      835.60     13.47 o 
 -13   0   4     1700.22     1613.17     24.72 o 
 -12   0   4     1674.70     1710.95     26.07 o 
 -11   0   4      264.41      231.15      4.51 o 
 -10   0   4      115.53      110.67      2.83 o 
  -9   0   4       20.86       16.28      1.07 o 
  -8   0   4       65.65       63.84      2.32 o 
  -7   0   4     3198.80     3332.90     48.30 o 
  -6   0   4      275.79      322.38      5.19 o 
  -5   0   4     5964.16     6368.85     86.49 o 
  -4   0   4     1995.23     2109.25     36.08 o 
  -3   0   4        0.03        0.27      1.33 o 
  -2   0   4      408.75      469.99     14.31 o 
  -1   0   4     1479.18     1563.70     44.27 o 
   0   0   4      891.68      945.54     27.30 o 
   1   0   4      838.63      842.16     24.65 o 
   2   0   4      221.17      193.51      7.16 o 
   3   0   4     3953.30     4414.07     90.36 o 
   4   0   4     1149.39     1180.37     24.90 o 
   5   0   4      259.12      274.53      6.75 o 
   6   0   4    15041.64    15111.25    309.05 o 
   7   0   4     3816.04     4134.12     70.22 o 
   8   0   4     1008.36     1020.57     18.08 o 
   9   0   4      406.56      405.75      6.88 o 
  10   0   4      480.18      502.55      8.37 o 
  11   0   4      335.01      349.12      6.25 o 
  12   0   4      146.43      143.51      4.00 o 
  13   0   4        3.64        0.61      1.33 o 
  14   0   4      304.31      323.40     11.66 o 
  15   0   4      825.02      868.40     26.51 o 
  16   0   4      564.52      558.26     18.03 o 
  17   0   4      156.30      140.67      3.92 o 
  18   0   4      241.01      252.72      9.01 o 
  19   0   4       60.72       69.22      2.89 o 
  20   0   4      340.77      348.58     10.07 o 
  21   0   4      596.25      590.94     12.72 o 
  22   0   4       72.62       81.91      7.42 o 
  23   0   4        6.56       19.62      5.83 o 
 -24   1   4      174.07      187.02      5.84 o 
 -23   1   4        0.23       -2.61      2.64 o 
 -22   1   4        1.30       -2.07      1.77 o 
 -21   1   4       59.77       64.61      2.88 o 
 -20   1   4       37.90       38.14      2.32 o 
 -19   1   4      109.39      115.17      3.51 o 
 -18   1   4      150.45      144.79      4.88 o 
 -17   1   4        8.58        4.54      1.23 o 
 -16   1   4        0.02       -1.29      1.04 o 
 -15   1   4       50.30       27.27      1.41 o 
 -14   1   4      948.71      816.43      9.91 o 
 -13   1   4       77.47       77.75      1.70 o 
 -12   1   4      128.62      119.72      2.03 o 
 -11   1   4      726.82      721.59      8.06 o 
 -10   1   4      447.50      435.53      4.46 o 
  -9   1   4       55.48       74.31      1.13 o 
  -8   1   4        2.94        1.69      0.51 o 
  -7   1   4      236.32      272.59      3.45 o 
  -6   1   4        5.56        1.72      0.54 o 
  -5   1   4        4.09        2.94      0.45 o 
  -4   1   4      130.39      143.45      2.11 o 
  -3   1   4      123.61      145.61      2.64 o 
  -2   1   4      416.03      454.32      8.16 o 
  -1   1   4      252.45      250.50      6.00 o 
   0   1   4        4.86        8.63      1.31 o 
   1   1   4      620.97      644.06     11.32 o 
   2   1   4        6.15        7.61      0.93 o 
   3   1   4       55.63       57.80      1.76 o 
   4   1   4     3027.30     3339.81     43.04 o 
   5   1   4     7266.77     7876.16    100.65 o 
   6   1   4       61.61       67.61      4.03 o 
   7   1   4       32.88       33.48      1.30 o 
   8   1   4     1553.87     1590.12     19.57 o 
   9   1   4      301.37      328.32      3.96 o 
  10   1   4       27.48       29.18      1.02 o 
  11   1   4        0.00       -1.07      0.71 o 
  12   1   4        2.70        0.39      0.88 o 
  13   1   4        0.01       -1.08      1.11 o 
  14   1   4       34.48       28.53      2.25 o 
  15   1   4       14.06       15.86      2.06 o 
  16   1   4      391.46      355.73      8.90 o 
  17   1   4        2.89        3.35      1.10 o 
  18   1   4        5.75        7.63      1.16 o 
  19   1   4       10.70        9.55      1.38 o 
  20   1   4       24.96       19.69      2.39 o 
  21   1   4       70.51       71.61      3.27 o 
  22   1   4       45.61       50.63      6.10 o 
  23   1   4       32.94       31.01      6.10 o 
 -24   2   4      417.57      445.87     26.64 o 
 -23   2   4      131.26      149.65      5.15 o 
 -22   2   4      259.27      279.65      6.26 o 
 -21   2   4       16.15       12.70      1.89 o 
 -20   2   4        0.71        0.46      1.78 o 
 -19   2   4       38.01       42.38      2.25 o 
 -18   2   4       49.30       55.88      2.48 o 
 -17   2   4        0.06       -0.56      1.09 o 
 -16   2   4       27.91       27.86      1.48 o 
 -15   2   4      171.71      150.14      2.99 o 
 -14   2   4      107.02      104.02      2.36 o 
 -13   2   4      156.32      125.63      2.37 o 
 -12   2   4        1.51        1.31      0.74 o 
 -11   2   4     1342.68     1351.14     13.86 o 
 -10   2   4      439.23      408.62      4.27 o 
  -9   2   4       14.12       17.64      0.65 o 
  -8   2   4      188.33      181.94      2.35 o 
  -7   2   4      844.99      882.11      9.35 o 
  -6   2   4      393.44      411.84      4.93 o 
  -5   2   4     1589.39     1717.84     20.99 o 
  -4   2   4      233.31      246.68      3.89 o 
  -3   2   4      454.74      490.48      6.16 o 
  -2   2   4      126.74      122.77      1.95 o 
  -1   2   4      685.99      724.89      8.95 o 
   0   2   4       21.04       23.00      0.84 o 
   1   2   4       62.95       64.81      1.74 o 
   2   2   4      464.88      466.64      5.87 o 
   3   2   4      615.46      615.37      8.43 o 
   4   2   4        0.13       -1.02      0.68 o 
   5   2   4      767.29      790.79      9.85 o 
   6   2   4     1747.92     1863.32     22.77 o 
   7   2   4      179.26      165.70      2.73 o 
   8   2   4       21.69       21.99      0.99 o 
   9   2   4        8.28        4.21      0.79 o 
  10   2   4       72.42       84.68      1.78 o 
  11   2   4       39.21       38.11      1.34 o 
  12   2   4      902.79      885.54     14.40 o 
  13   2   4       72.33       78.50      2.44 o 
  14   2   4       93.48       98.95      3.42 o 
  15   2   4       89.21       90.42      2.39 o 
  16   2   4       21.54       19.43      1.36 o 
  17   2   4        6.62        4.38      1.02 o 
  18   2   4        5.49        2.53      1.53 o 
  19   2   4       57.51       60.46      3.37 o 
  20   2   4       15.25       11.23      1.73 o 
  21   2   4       91.04       94.41      3.71 o 
  22   2   4       20.36       19.23      3.31 o 
  23   2   4       93.49       90.92      7.95 o 
 -24   3   4       94.18       97.80      5.53 o 
 -23   3   4       24.59       16.96      3.19 o 
 -22   3   4       40.29       44.85      3.52 o 
 -21   3   4        3.18        2.98      1.75 o 
 -20   3   4       59.50       56.98      2.68 o 
 -19   3   4       64.33       73.32      2.94 o 
 -18   3   4       28.85       21.29      1.79 o 
 -17   3   4       45.78       39.26      1.67 o 
 -16   3   4      109.94       97.18      2.47 o 
 -15   3   4        2.99       -0.25      1.04 o 
 -14   3   4      538.06      490.10      6.94 o 
 -13   3   4       41.16       39.22      1.36 o 
 -12   3   4     2853.78     2773.70     27.95 o 
 -11   3   4       67.30       70.72      1.71 o 
 -10   3   4      108.47      108.20      1.71 o 
  -9   3   4       21.92       15.62      0.83 o 
  -8   3   4      459.96      465.28      4.75 o 
  -7   3   4     1339.92     1389.61     14.75 o 
  -6   3   4       58.37       35.22      0.84 o 
  -5   3   4     3513.53     3846.81     41.97 o 
  -4   3   4       30.67       33.85      0.99 o 
  -3   3   4       23.69       15.76      0.71 o 
  -2   3   4       66.08       60.62      1.85 o 
  -1   3   4     1265.96     1321.26     26.28 o 
   0   3   4      485.30      493.51      6.81 o 
   1   3   4     2147.51     2395.78     47.98 o 
   2   3   4      386.91      434.35      6.17 o 
   3   3   4       77.27       77.19      1.32 o 
   4   3   4       97.54       94.60      1.56 o 
   5   3   4       11.34        7.14      0.69 o 
   6   3   4      168.85      180.67      2.71 o 
   7   3   4       15.19       15.40      0.85 o 
   8   3   4     1274.80     1289.64     13.53 o 
   9   3   4        1.59       -0.36      0.86 o 
  10   3   4      109.26      113.91      2.24 o 
  11   3   4       51.21       47.55      1.63 o 
  12   3   4       12.78       15.12      1.28 o 
  13   3   4      824.33      779.42     17.24 o 
  14   3   4      925.89      876.67     14.66 o 
  15   3   4        4.48        6.07      1.68 o 
  16   3   4       54.63       50.89      2.20 o 
  17   3   4       17.61       14.92      1.50 o 
  18   3   4       55.60       64.18      2.56 o 
  19   3   4        0.80       -1.19      1.29 o 
  20   3   4       17.96       17.48      1.70 o 
  21   3   4      485.81      527.38     16.57 o 
  22   3   4      337.74      352.02      8.58 o 
 -23   4   4        5.17       -4.24      3.71 o 
 -22   4   4       12.39       14.43      2.90 o 
 -21   4   4        9.93       12.21      2.37 o 
 -20   4   4       27.76       32.17      2.59 o 
 -19   4   4      184.76      189.36      5.46 o 
 -18   4   4       65.75       61.99      2.65 o 
 -17   4   4      183.29      193.36      4.57 o 
 -16   4   4        5.22        5.88      1.19 o 
 -15   4   4       13.74       14.75      1.29 o 
 -14   4   4       15.10       17.08      1.26 o 
 -13   4   4        7.33        6.35      1.09 o 
 -12   4   4       50.84       50.38      1.87 o 
 -11   4   4      254.93      250.52      3.86 o 
 -10   4   4      199.30      182.43      2.51 o 
  -9   4   4      488.86      476.22      4.98 o 
  -8   4   4        9.79        7.70      0.67 o 
  -7   4   4     2322.49     2357.02     23.64 o 
  -6   4   4       75.17       86.91      1.60 o 
  -5   4   4       58.80       57.29      1.32 o 
  -4   4   4       17.23       21.71      0.80 o 
  -3   4   4       43.73       53.42      1.65 o 
  -2   4   4      916.87     1002.73     11.48 o 
  -1   4   4        4.29        1.04      0.68 o 
   0   4   4        0.55       -0.18      0.69 o 
   1   4   4      770.87      810.25      9.39 o 
   2   4   4        4.05        7.05      0.71 o 
   3   4   4      590.93      607.61      7.89 o 
   4   4   4      469.17      471.23      6.32 o 
   5   4   4       27.65       24.62      1.26 o 
   6   4   4        4.28        3.31      0.78 o 
   7   4   4       43.03       37.43      1.26 o 
   8   4   4      725.96      709.09     16.76 o 
   9   4   4       87.13       90.78      3.22 o 
  10   4   4        2.83        1.26      1.08 o 
  11   4   4        5.73        7.78      1.47 o 
  12   4   4      384.36      398.33      6.27 o 
  13   4   4      113.57      111.86      2.70 o 
  14   4   4        8.76        8.78      1.29 o 
  15   4   4      190.35      200.44      5.36 o 
  16   4   4       34.96       34.25      1.88 o 
  17   4   4        3.43        2.68      1.28 o 
  18   4   4        2.03        1.89      2.26 o 
  19   4   4      154.21      153.45      4.18 o 
  20   4   4        0.14       -1.95      1.30 o 
  21   4   4        1.99        0.59      1.50 o 
  22   4   4        1.70        0.91      4.11 o 
  23   4   4       12.36        7.95      1.86 o 
 -22   5   4        0.22       -0.80      3.98 o 
 -21   5   4       55.61       56.73      6.10 o 
 -20   5   4      111.71      126.99      8.75 o 
 -19   5   4        0.55       -1.48      1.75 o 
 -18   5   4       43.89       43.43      2.69 o 
 -17   5   4       25.05       22.10      2.77 o 
 -16   5   4       12.44       16.03      2.03 o 
 -15   5   4       32.48       39.42      1.86 o 
 -14   5   4       39.32       31.75      1.68 o 
 -13   5   4        7.24        5.86      1.20 o 
 -12   5   4        5.71        5.09      1.17 o 
 -11   5   4       25.94       33.60      1.58 o 
 -10   5   4       15.30       22.67      1.10 o 
  -9   5   4     1437.61     1344.77     14.74 o 
  -8   5   4     2740.79     2724.93     29.01 o 
  -7   5   4      338.01      323.00      4.10 o 
  -6   5   4      918.10      984.38     10.87 o 
  -5   5   4      133.21      121.05      1.97 o 
  -4   5   4        1.69        6.80      0.70 o 
  -3   5   4      216.35      198.24      2.81 o 
  -2   5   4      179.25      197.61      2.86 o 
  -1   5   4      301.39      321.87      4.19 o 
   0   5   4       53.28       58.24      1.40 o 
   1   5   4      110.88      105.77      2.17 o 
   2   5   4      359.05      428.57      5.91 o 
   3   5   4      195.38      207.66      2.99 o 
   4   5   4       11.87       11.99      0.94 o 
   5   5   4      297.75      278.73      3.87 o 
   6   5   4        1.02        0.49      0.88 o 
   7   5   4      351.32      353.48      5.41 o 
   8   5   4        1.65        5.71      1.08 o 
   9   5   4      105.72      118.74      2.63 o 
  10   5   4      140.06      135.80      3.44 o 
  11   5   4        3.39        1.32      1.00 o 
  12   5   4      256.37      246.73      4.65 o 
  13   5   4      115.71      107.47      3.14 o 
  14   5   4       76.24       75.83      2.37 o 
  15   5   4       11.27       12.77      1.82 o 
  16   5   4       21.05       22.53      1.75 o 
  17   5   4      153.36      160.13      4.13 o 
  18   5   4     1187.81     1215.50     20.38 o 
  19   5   4      149.32      154.55      4.15 o 
  20   5   4       41.12       46.93      2.44 o 
  21   5   4        2.25        0.20      2.39 o 
  22   5   4        1.72        2.92      1.86 o 
 -22   6   4       51.65       66.80      6.63 o 
 -21   6   4       74.40       88.80      7.42 o 
 -20   6   4        0.87       -1.33      3.71 o 
 -19   6   4       73.23       81.09      4.90 o 
 -18   6   4       46.60       58.36      4.03 o 
 -17   6   4        2.96        2.05      2.53 o 
 -16   6   4        0.25       -1.72      2.25 o 
 -15   6   4        1.94        5.24      2.34 o 
 -14   6   4       64.90       71.66      2.81 o 
 -13   6   4        0.22       -0.93      1.34 o 
 -12   6   4       12.10       12.39      1.59 o 
 -11   6   4      209.32      203.83      3.87 o 
 -10   6   4      331.06      328.66      5.44 o 
  -9   6   4      131.63      137.25      3.00 o 
  -8   6   4        4.09        7.03      1.09 o 
  -7   6   4      383.23      345.23      4.78 o 
  -6   6   4       16.45       13.19      1.06 o 
  -5   6   4       71.42       72.46      1.82 o 
  -4   6   4      392.92      380.24      6.01 o 
  -3   6   4       89.04       83.44      2.11 o 
  -2   6   4        0.37       -1.42      0.94 o 
  -1   6   4      912.94      914.92     13.84 o 
   0   6   4       85.98       83.29      1.86 o 
   1   6   4      714.12      730.24      8.88 o 
   2   6   4      471.16      484.24      6.38 o 
   3   6   4      349.72      372.45      4.90 o 
   4   6   4      239.78      236.15      3.54 o 
   5   6   4      105.98       99.00      2.34 o 
   6   6   4       58.84       48.35      1.73 o 
   7   6   4       30.46       20.96      1.69 o 
   8   6   4      449.32      487.86      8.15 o 
   9   6   4      116.03      124.70      2.83 o 
  10   6   4       75.64       74.72      2.35 o 
  11   6   4       13.98       14.65      1.61 o 
  12   6   4      254.28      252.19      6.17 o 
  13   6   4      212.76      203.21      4.04 o 
  14   6   4        8.18        8.12      1.42 o 
  15   6   4       40.28       35.33      3.47 o 
  16   6   4       52.81       48.46      2.41 o 
  17   6   4        2.08        0.93      1.50 o 
  18   6   4        3.26        3.83      2.40 o 
  19   6   4      130.99      144.43      4.15 o 
  20   6   4       47.79       48.51      2.61 o 
  21   6   4        2.37        2.92      1.86 o 
 -21   7   4       29.60       33.13      5.57 o 
 -20   7   4       38.90       36.85      5.57 o 
 -19   7   4        1.56       -3.45      3.71 o 
 -18   7   4      198.08      209.61      7.59 o 
 -17   7   4      144.12      153.05      6.28 o 
 -16   7   4       20.72       22.06      3.19 o 
 -15   7   4        6.14        4.83      2.53 o 
 -14   7   4       17.11       21.16      2.81 o 
 -13   7   4       23.77       26.92      2.79 o 
 -12   7   4       16.57       15.77      1.75 o 
 -11   7   4       20.04       14.44      1.38 o 
 -10   7   4       62.99       51.31      2.01 o 
  -9   7   4       14.49       15.28      1.39 o 
  -8   7   4      619.79      553.07      8.40 o 
  -7   7   4        0.02       -0.64      1.13 o 
  -6   7   4      183.59      159.34      3.33 o 
  -5   7   4       26.28       19.88      1.36 o 
  -4   7   4      208.68      215.03      3.68 o 
  -3   7   4       57.25       48.14      1.90 o 
  -2   7   4      165.77      150.38      2.92 o 
  -1   7   4       78.27       90.07      2.27 o 
   0   7   4        5.51        2.09      1.06 o 
   1   7   4      149.04      147.12      2.90 o 
   2   7   4      317.70      314.43      5.38 o 
   3   7   4      125.25      130.24      3.07 o 
   4   7   4      300.99      299.83      5.22 o 
   5   7   4        0.01        2.21      1.67 o 
   6   7   4       82.65       79.84      4.11 o 
   7   7   4        0.01       -1.95      1.30 o 
   8   7   4      202.49      198.42      6.08 o 
   9   7   4      543.52      568.42     10.18 o 
  10   7   4       14.30       13.54      1.37 o 
  11   7   4       37.97       38.02      1.89 o 
  12   7   4       41.55       43.22      2.05 o 
  13   7   4        0.72        0.10      1.20 o 
  14   7   4       26.88       29.04      1.73 o 
  15   7   4      114.08      118.04      3.26 o 
  16   7   4       26.20       27.71      1.92 o 
  17   7   4       19.19       23.28      3.05 o 
  18   7   4      125.26      120.16      3.82 o 
  19   7   4       13.68       15.55      1.91 o 
  20   7   4        3.59        3.18      2.78 o 
 -19   8   4      107.09      120.08      8.48 o 
 -18   8   4        3.23        1.59      4.24 o 
 -17   8   4      435.99      488.54     18.29 o 
 -16   8   4       59.16       50.35      4.03 o 
 -15   8   4       37.42       36.49      3.65 o 
 -14   8   4       84.90       92.11      4.90 o 
 -13   8   4        4.84        5.26      2.42 o 
 -12   8   4      163.06      164.61      8.48 o 
 -11   8   4        1.29        6.24      1.75 o 
 -10   8   4       72.41       72.04      3.16 o 
  -9   8   4       11.70        4.27      1.29 o 
  -8   8   4        0.34        3.21      1.41 o 
  -7   8   4       89.23       76.79      2.74 o 
  -6   8   4       65.25       78.40      3.02 o 
  -5   8   4      483.95      437.32      7.91 o 
  -4   8   4       59.02       52.97      2.30 o 
  -3   8   4        4.71        1.27      1.37 o 
  -2   8   4      391.08      386.28      6.35 o 
  -1   8   4       40.35       32.21      1.86 o 
   0   8   4       94.03      103.14      3.11 o 
   1   8   4      152.31      132.27      3.52 o 
   2   8   4     1019.87     1012.25     13.58 o 
   3   8   4      822.59      861.66     14.06 o 
   4   8   4      266.75      271.14      4.50 o 
   5   8   4        2.56        1.00      0.96 o 
   6   8   4      485.02      510.39      9.32 o 
   7   8   4     1193.96     1179.07     16.62 o 
   8   8   4       44.70       44.36      2.05 o 
   9   8   4      677.89      661.92     10.10 o 
  10   8   4       45.21       48.93      2.19 o 
  11   8   4      181.74      189.88      4.08 o 
  12   8   4        5.55        4.67      1.50 o 
  13   8   4        0.72       -0.19      1.38 o 
  14   8   4       90.89       90.64      2.94 o 
  15   8   4        0.02       -1.81      1.68 o 
  16   8   4       10.44       11.73      2.70 o 
  17   8   4       10.48        9.12      1.77 o 
  18   8   4        2.89        1.92      1.63 o 
  19   8   4        2.87        0.24      1.63 o 
 -18   9   4       41.01       48.77      6.10 o 
 -17   9   4       70.55       86.42      7.16 o 
 -16   9   4        2.70       -2.92      3.98 o 
 -15   9   4        5.28        1.33      3.98 o 
 -14   9   4       35.24       38.45      3.65 o 
 -13   9   4        2.03        4.46      2.71 o 
 -12   9   4       87.09       98.34      6.89 o 
 -11   9   4      205.57      235.16      6.11 o 
 -10   9   4      202.92      210.63      5.65 o 
  -9   9   4        4.78        1.81      2.15 o 
  -8   9   4      100.42      104.16      9.68 o 
  -7   9   4       11.88       14.16      2.48 o 
  -6   9   4       25.97       28.56      1.95 o 
  -5   9   4        4.21        3.54      1.61 o 
  -4   9   4      103.25       93.65      3.13 o 
  -3   9   4        6.38        0.84      1.43 o 
  -2   9   4      289.87      268.28      5.60 o 
  -1   9   4       42.68       40.06      2.17 o 
   0   9   4       75.43       72.00      2.83 o 
   1   9   4      603.03      630.50      9.05 o 
   2   9   4       11.21       13.00      1.54 o 
   3   9   4        3.59        2.71      1.10 o 
   4   9   4       17.45       15.70      1.62 o 
   5   9   4       21.85       23.40      1.86 o 
   6   9   4      221.82      227.79      5.18 o 
   7   9   4       83.34       77.84      2.61 o 
   8   9   4       87.92       85.37      2.86 o 
   9   9   4      274.84      282.29      5.37 o 
  10   9   4       22.47       24.12      1.74 o 
  11   9   4        0.30       -2.19      1.57 o 
  12   9   4      241.16      257.69      5.14 o 
  13   9   4        1.92        0.87      1.42 o 
  14   9   4        0.00       -1.87      1.40 o 
  15   9   4        7.00        8.17      2.37 o 
  16   9   4       64.72       62.18      2.95 o 
  17   9   4        0.07       -0.93      1.99 o 
 -16  10   4        0.66       -4.51      3.98 o 
 -15  10   4      216.75      230.35     11.66 o 
 -14  10   4        9.51        9.01      4.51 o 
 -13  10   4       97.84      100.47      7.95 o 
 -12  10   4       18.20       17.50      4.77 o 
 -11  10   4        4.31        3.30      2.42 o 
 -10  10   4       36.25       40.09      3.55 o 
  -9  10   4       51.14       43.11      3.55 o 
  -8  10   4      172.64      168.60      6.28 o 
  -7  10   4      145.59      140.21      5.80 o 
  -6  10   4       10.77       10.01      2.42 o 
  -5  10   4       14.95       11.74      2.52 o 
  -4  10   4        1.20       -0.02      2.42 o 
  -3  10   4        7.67        5.32      2.42 o 
  -2  10   4       79.32       81.64      4.49 o 
  -1  10   4       99.72       84.11      4.49 o 
   0  10   4        3.90        3.16      1.31 o 
   1  10   4        0.80       -1.04      1.57 o 
   2  10   4      160.09      161.82      3.82 o 
   3  10   4        0.18        2.11      1.44 o 
   4  10   4       13.73       15.23      1.73 o 
   5  10   4       99.99      103.39      3.50 o 
   6  10   4       58.60       60.59      2.76 o 
   7  10   4       37.19       36.97      2.10 o 
   8  10   4       41.25       41.17      2.18 o 
   9  10   4        0.65       -0.23      1.39 o 
  10  10   4        0.04       -0.87      1.68 o 
  11  10   4      280.01      295.32     13.05 o 
  12  10   4       36.25       44.30      2.29 o 
  13  10   4      106.94      117.78      3.54 o 
  14  10   4        0.02       -0.63      1.51 o 
  15  10   4       14.18       15.38      1.93 o 
 -13  11   4      207.20      226.38     11.93 o 
 -11  11   4        0.18        2.39      4.24 o 
 -10  11   4       92.17       86.95      7.16 o 
  -9  11   4       57.45       54.34      6.10 o 
  -8  11   4      231.02      236.19     11.40 o 
  -7  11   4      112.52      126.97      8.48 o 
  -6  11   4      174.77      176.94      7.55 o 
  -5  11   4       72.87       85.62      4.78 o 
  -4  11   4       57.08       65.46      4.31 o 
  -3  11   4       15.85       16.08      2.98 o 
  -2  11   4        4.59        4.20      2.54 o 
  -1  11   4       17.59       18.73      3.09 o 
   0  11   4        2.38       -0.82      1.98 o 
   1  11   4       12.70       10.71      2.64 o 
   2  11   4       57.11       65.95      4.11 o 
   3  11   4        2.28        0.36      1.36 o 
   4  11   4       15.35       20.59      1.91 o 
   5  11   4      112.85      127.48      6.82 o 
   6  11   4       88.18       90.77      4.40 o 
   7  11   4       48.16       51.96      3.64 o 
   8  11   4        3.13       -0.43      1.42 o 
   9  11   4      145.60      156.83      6.61 o 
  10  11   4        0.26       -1.55      1.41 o 
  11  11   4       12.37       12.88      2.21 o 
  12  11   4        0.21        1.45      1.69 o 
  13  11   4        4.32        0.80      1.67 o 
 -10  12   4        9.86        5.30      3.98 o 
  -9  12   4       60.59       78.99      7.16 o 
  -8  12   4       14.33       20.15      5.04 o 
  -7  12   4      274.14      327.64     14.31 o 
  -6  12   4      378.17      416.44     16.70 o 
  -5  12   4        1.43        1.86      4.51 o 
  -4  12   4       71.04       83.23      7.16 o 
  -3  12   4      304.27      336.92     14.58 o 
  -2  12   4       66.40       67.07      6.63 o 
  -1  12   4      106.92      107.92     10.87 o 
   0  12   4       45.96       57.72      4.40 o 
   1  12   4       21.45       16.58      1.93 o 
   2  12   4        7.86        5.49      1.73 o 
   3  12   4       27.01       28.67      2.15 o 
   4  12   4        1.71       -2.43      1.66 o 
   5  12   4      127.38      140.77      5.55 o 
   6  12   4       90.96      106.01      3.37 o 
   7  12   4       57.80       62.17      3.05 o 
   8  12   4        2.73        1.64      1.67 o 
   9  12   4       10.81       14.48      2.10 o 
  10  12   4        3.47        2.69      2.55 o 
  -3  13   4       29.30       20.68      5.04 o 
  -2  13   4       49.90       45.06      5.83 o 
  -1  13   4       42.70       29.69      5.30 o 
   0  13   4        5.47        2.12      3.98 o 
   1  13   4       48.49       39.76      5.83 o 
   2  13   4       25.33       25.98      5.04 o 
   3  13   4        0.61       -3.31      2.62 o 
   4  13   4        3.78        4.11      2.66 o 
 -23   1   5      316.48      330.05      7.19 o 
 -22   1   5      138.75      150.49      4.47 o 
 -21   1   5       12.90        7.09      2.22 o 
 -20   1   5       31.67       41.42      2.45 o 
 -19   1   5       84.38       78.30      3.11 o 
 -18   1   5      198.06      186.49      4.54 o 
 -17   1   5        4.16        1.46      1.28 o 
 -16   1   5      146.27      137.29      2.80 o 
 -15   1   5      383.07      352.88      5.19 o 
 -14   1   5       43.45       31.35      1.07 o 
 -13   1   5        0.96        0.49      0.68 o 
 -12   1   5        8.78        8.48      1.18 o 
 -11   1   5     1110.45     1042.96     15.91 o 
 -10   1   5       23.67       26.37      1.00 o 
  -9   1   5      170.59      173.72      2.65 o 
  -8   1   5      316.21      287.74      4.76 o 
  -7   1   5      106.09      108.67      2.03 o 
  -6   1   5       18.06       20.98      0.80 o 
  -5   1   5       47.59       58.09      1.64 o 
  -4   1   5      167.14      178.21      2.61 o 
  -3   1   5      135.82      155.73      2.96 o 
  -2   1   5      337.69      372.98      8.62 o 
  -1   1   5        4.05       10.40      3.31 o 
   0   1   5       20.81       21.36      4.24 o 
   1   1   5        8.47       12.63      1.98 o 
   2   1   5      385.86      383.53      7.24 o 
   3   1   5      627.68      642.05     10.01 o 
   4   1   5      350.82      395.07      8.35 o 
   5   1   5      156.45      139.27      2.60 o 
   6   1   5      271.34      330.88      5.06 o 
   7   1   5      190.56      206.89      3.99 o 
   8   1   5       37.88       42.10      1.85 o 
   9   1   5      195.78      194.50      3.17 o 
  10   1   5       25.96       23.19      1.25 o 
  11   1   5        0.14       -1.43      0.96 o 
  12   1   5        3.03        2.58      1.04 o 
  13   1   5       10.57       11.40      1.87 o 
  14   1   5        3.35        2.78      1.69 o 
  15   1   5      105.98      116.85      4.59 o 
  16   1   5       70.55       65.20      3.65 o 
  17   1   5        0.78        0.73      1.77 o 
  18   1   5       10.96        8.57      1.89 o 
  19   1   5      144.54      155.03      4.77 o 
  20   1   5      111.27      115.86      4.63 o 
  21   1   5       34.95       42.94      6.10 o 
  22   1   5       55.02       60.70      6.89 o 
  23   1   5       66.27       68.92      7.69 o 
 -23   2   5       27.93       35.10      5.24 o 
 -22   2   5      104.09      107.16      3.93 o 
 -21   2   5       19.15       20.59      2.11 o 
 -20   2   5        6.91        7.10      1.78 o 
 -19   2   5      142.77      160.89      4.21 o 
 -18   2   5       10.07       15.11      1.79 o 
 -17   2   5        0.97        0.97      1.45 o 
 -16   2   5        5.22        3.09      1.15 o 
 -15   2   5       37.59       30.92      1.39 o 
 -14   2   5      103.99       98.12      1.98 o 
 -13   2   5      194.66      144.02      2.35 o 
 -12   2   5        7.57        7.21      0.84 o 
 -11   2   5       12.60        6.31      1.12 o 
 -10   2   5      967.75      927.66     11.54 o 
  -9   2   5      548.33      529.88      7.52 o 
  -8   2   5       11.72       15.43      0.98 o 
  -7   2   5       91.67       94.84      2.00 o 
  -6   2   5       23.55       18.06      0.91 o 
  -5   2   5        0.46        0.26      0.63 o 
  -4   2   5      145.41      163.74      3.54 o 
  -3   2   5        2.13        2.73      0.67 o 
  -2   2   5        9.43       14.07      0.80 o 
  -1   2   5      103.71      122.38      2.19 o 
   0   2   5      167.20      157.97      2.96 o 
   1   2   5       19.65       23.12      1.12 o 
   2   2   5        0.00        0.78      1.01 o 
   3   2   5       52.38       68.87      2.63 o 
   4   2   5       26.61       26.58      1.09 o 
   5   2   5       37.10       40.84      1.48 o 
   6   2   5       67.11       72.60      2.49 o 
   7   2   5      319.78      343.63      5.37 o 
   8   2   5      426.62      450.65      6.17 o 
   9   2   5      439.58      430.44      6.03 o 
  10   2   5       45.04       42.67      1.70 o 
  11   2   5        0.54       -0.03      1.12 o 
  12   2   5       16.31       13.42      1.56 o 
  13   2   5        5.48       -0.99      1.83 o 
  14   2   5        8.69        6.69      1.65 o 
  15   2   5       17.08       13.99      2.80 o 
  16   2   5       16.34       20.63      2.61 o 
  17   2   5      192.93      191.30      5.24 o 
  18   2   5       47.77       46.84      4.79 o 
  19   2   5        0.19        1.83      2.40 o 
  20   2   5        7.55        3.36      6.89 o 
  21   2   5       69.16       73.69      7.16 o 
  22   2   5        0.37        0.53      4.77 o 
  23   2   5      285.67      298.74     14.05 o 
 -23   3   5      120.51      128.59      4.37 o 
 -22   3   5      168.25      177.17      4.97 o 
 -21   3   5       12.88       14.56      1.98 o 
 -20   3   5       49.21       59.92      3.90 o 
 -19   3   5       75.17       79.41      3.01 o 
 -18   3   5        8.34        7.22      1.58 o 
 -17   3   5        6.54        8.23      1.51 o 
 -16   3   5       12.36        9.57      1.23 o 
 -15   3   5        1.99        2.19      1.02 o 
 -14   3   5        0.72       -0.11      0.80 o 
 -13   3   5        0.04       -0.18      0.74 o 
 -12   3   5      135.52      137.37      2.57 o 
 -11   3   5        0.14        0.12      0.76 o 
 -10   3   5      466.94      441.22      6.41 o 
  -9   3   5      328.76      306.13      5.28 o 
  -8   3   5      150.61      153.44      3.07 o 
  -7   3   5      633.48      629.58      9.74 o 
  -6   3   5       14.45       17.60      1.03 o 
  -5   3   5      548.38      572.64      7.85 o 
  -4   3   5      207.81      197.62      3.41 o 
  -3   3   5       53.47       62.30      1.56 o 
  -2   3   5      138.34      143.38      2.95 o 
  -1   3   5        6.58       10.34      0.89 o 
   0   3   5      189.76      226.33      6.49 o 
   1   3   5     1518.86     1607.03     23.27 o 
   2   3   5        0.58        0.01      0.74 o 
   3   3   5      853.42      988.93     12.11 o 
   4   3   5       46.09       49.10      1.50 o 
   5   3   5        6.97        7.39      0.95 o 
   6   3   5      148.83      157.63      2.75 o 
   7   3   5      118.43      117.75      2.12 o 
   8   3   5      393.30      380.40      5.01 o 
   9   3   5       12.21       19.20      1.26 o 
  10   3   5      322.11      328.07      5.89 o 
  11   3   5       19.62       19.96      1.54 o 
  12   3   5      269.58      263.04      5.97 o 
  13   3   5       22.86       27.34      2.69 o 
  14   3   5       42.29       36.90      2.98 o 
  15   3   5        3.22        4.33      2.16 o 
  16   3   5        5.77        4.85      2.29 o 
  17   3   5       46.89       45.71      3.43 o 
  18   3   5       35.69       40.18      3.43 o 
  19   3   5        0.05       -2.17      2.21 o 
  20   3   5      153.82      148.18      6.15 o 
  21   3   5        7.44        2.92      4.77 o 
  22   3   5      109.77      118.23      9.01 o 
 -22   4   5       19.35       15.80      2.63 o 
 -21   4   5      229.22      232.24      6.62 o 
 -20   4   5       47.08       45.54      2.54 o 
 -19   4   5       19.31       22.24      2.83 o 
 -18   4   5        8.77        9.40      1.70 o 
 -17   4   5       15.39       17.57      1.80 o 
 -16   4   5       15.34        7.56      1.56 o 
 -15   4   5        1.99       -1.48      0.98 o 
 -14   4   5        0.75        0.96      1.00 o 
 -13   4   5       90.44       82.27      1.79 o 
 -12   4   5      148.42      137.95      2.57 o 
 -11   4   5      226.58      228.13      4.38 o 
 -10   4   5     1884.85     1788.18     20.23 o 
  -9   4   5      113.20      119.56      2.92 o 
  -8   4   5     2349.43     2414.74     25.43 o 
  -7   4   5      264.67      282.65      4.24 o 
  -6   4   5        0.14       -0.09      1.18 o 
  -5   4   5      230.31      223.94      4.10 o 
  -4   4   5       63.08       63.06      2.04 o 
  -3   4   5      349.94      378.67      6.23 o 
  -2   4   5       96.73       93.14      3.80 o 
  -1   4   5      228.81      224.80      6.23 o 
   0   4   5     1552.25     1695.54     27.78 o 
   1   4   5       54.58       60.93      1.95 o 
   2   4   5      152.90      158.27      3.28 o 
   3   4   5       26.22       23.99      1.65 o 
   4   4   5     2531.95     2712.56     35.95 o 
   5   4   5      345.39      340.63      4.46 o 
   6   4   5       54.80       57.27      1.53 o 
   7   4   5      127.26      129.83      2.56 o 
   8   4   5       15.24       17.39      1.38 o 
   9   4   5      411.43      431.99      8.57 o 
  10   4   5       68.89       62.65      2.77 o 
  11   4   5      151.23      157.07      5.44 o 
  12   4   5      189.25      177.44      5.90 o 
  13   4   5      321.58      300.69      9.54 o 
  14   4   5      135.97      126.28      5.24 o 
  15   4   5       78.48       79.53      4.40 o 
  16   4   5       22.45       24.09      2.98 o 
  17   4   5       51.57       51.53      3.62 o 
  18   4   5      160.10      170.60     13.92 o 
  19   4   5       13.09       14.22      2.93 o 
  20   4   5       34.70       32.80      3.57 o 
  21   4   5       66.58       78.20      7.42 o 
  22   4   5        0.50       -5.83      4.77 o 
 -22   5   5       42.78       41.85      3.81 o 
 -21   5   5       12.53       10.34      2.29 o 
 -20   5   5        4.04        4.70      2.02 o 
 -19   5   5       70.99       69.35      3.56 o 
 -18   5   5       76.04       66.16      3.42 o 
 -17   5   5       41.80       42.68      2.75 o 
 -16   5   5       60.24       67.00      3.21 o 
 -15   5   5       42.08       38.31      2.41 o 
 -14   5   5        2.31        1.67      1.10 o 
 -13   5   5       11.25       15.56      1.28 o 
 -12   5   5        0.18       -0.27      0.77 o 
 -11   5   5      141.61      121.83      2.69 o 
 -10   5   5       29.55       28.02      1.24 o 
  -9   5   5       18.97       15.42      1.07 o 
  -8   5   5        8.41       10.36      1.47 o 
  -7   5   5     1319.32     1302.56     16.22 o 
  -6   5   5      685.95      689.03      8.79 o 
  -5   5   5      600.54      627.03      7.58 o 
  -4   5   5       11.18        6.68      0.74 o 
  -3   5   5      321.62      326.92      4.22 o 
  -2   5   5      170.60      173.97      2.53 o 
  -1   5   5      202.22      221.06      3.02 o 
   0   5   5       29.14       33.26      1.16 o 
   1   5   5        1.38        0.39      0.72 o 
   2   5   5      491.38      513.37      6.82 o 
   3   5   5       44.18       30.04      1.18 o 
   4   5   5      138.96      139.78      2.42 o 
   5   5   5      117.50      111.51      2.69 o 
   6   5   5      295.82      297.93      4.94 o 
   7   5   5        8.17        8.60      1.44 o 
   8   5   5        8.69        5.29      1.47 o 
   9   5   5      230.43      232.96      6.84 o 
  10   5   5       69.33       58.23      3.84 o 
  11   5   5       68.52       63.50      3.56 o 
  12   5   5        4.38        2.49      2.39 o 
  13   5   5       20.50       24.22      2.90 o 
  14   5   5        4.29        3.20      2.42 o 
  15   5   5        3.18        5.89      2.48 o 
  16   5   5       24.87       28.22      3.24 o 
  17   5   5        9.08       10.60      3.71 o 
  18   5   5      147.63      139.96      5.96 o 
  19   5   5       18.23       18.83      5.17 o 
  20   5   5      119.89      114.78      5.77 o 
  21   5   5       26.39       29.16      6.10 o 
 -21   6   5       64.20       75.28      7.16 o 
 -20   6   5      225.12      240.00      8.34 o 
 -19   6   5       25.54       26.01      6.10 o 
 -18   6   5       42.36       43.11      3.75 o 
 -17   6   5       78.05       91.66     16.17 o 
 -16   6   5        6.73        5.99      2.23 o 
 -15   6   5       50.54       57.96      3.05 o 
 -14   6   5       37.77       40.19      2.48 o 
 -13   6   5      167.24      167.85      3.95 o 
 -12   6   5        0.33        0.94      1.10 o 
 -11   6   5       67.69       71.34      2.12 o 
 -10   6   5      114.15      115.26      2.11 o 
  -9   6   5      154.53      149.40      3.95 o 
  -8   6   5      702.24      686.86      9.97 o 
  -7   6   5        0.51        0.34      0.89 o 
  -6   6   5       47.93       61.62      1.74 o 
  -5   6   5       79.04       81.93      2.43 o 
  -4   6   5      226.08      224.56      4.37 o 
  -3   6   5        2.71        1.48      1.11 o 
  -2   6   5      403.77      407.74      6.92 o 
  -1   6   5      817.13      807.51     12.65 o 
   0   6   5      134.18      119.38      3.10 o 
   1   6   5      116.35      114.16      3.86 o 
   2   6   5        3.04        1.40      1.05 o 
   3   6   5       10.18       11.00      1.53 o 
   4   6   5      142.10      148.44      3.43 o 
   5   6   5       86.27       99.71      2.76 o 
   6   6   5       13.93       15.63      1.73 o 
   7   6   5      110.78      114.10      4.59 o 
   8   6   5       17.40       20.00      3.05 o 
   9   6   5       35.83       36.76      4.64 o 
  10   6   5      426.99      423.84     10.78 o 
  11   6   5       48.35       47.01      3.37 o 
  12   6   5       18.03       12.96      2.60 o 
  13   6   5        1.13        2.85      2.65 o 
  14   6   5      106.46      107.36      5.15 o 
  15   6   5       12.43       18.42      3.05 o 
  16   6   5       72.45       70.51      4.38 o 
  17   6   5       16.35       14.61      3.18 o 
  18   6   5       70.93       69.77      4.57 o 
  19   6   5      112.71      121.03      5.96 o 
  20   6   5       18.22       13.76      5.96 o 
 -20   7   5       77.25       92.51      7.69 o 
 -19   7   5        0.09       -3.51      2.71 o 
 -18   7   5       12.98       14.70      3.09 o 
 -17   7   5      108.58      111.35      5.62 o 
 -16   7   5      102.71      111.10      5.53 o 
 -15   7   5      147.03      157.07      6.19 o 
 -14   7   5       16.12       27.08      2.90 o 
 -13   7   5       89.11       94.24     13.12 o 
 -12   7   5        9.95       11.02      2.42 o 
 -11   7   5      129.04      138.24      4.09 o 
 -10   7   5        9.42       10.65      1.23 o 
  -9   7   5      229.95      257.31      4.56 o 
  -8   7   5       60.97       55.23      1.92 o 
  -7   7   5      250.35      221.52      4.05 o 
  -6   7   5       89.39       85.29      2.74 o 
  -5   7   5      305.65      279.20      5.43 o 
  -4   7   5      126.30      106.83      3.47 o 
  -3   7   5      380.69      387.24      7.91 o 
  -2   7   5      154.19      161.29      4.33 o 
  -1   7   5       67.55       61.33      2.72 o 
   0   7   5      228.46      236.29      7.91 o 
   1   7   5      240.36      231.78      5.45 o 
   2   7   5      127.12      128.93      3.85 o 
   3   7   5        5.11        2.77      1.56 o 
   4   7   5       78.13       80.82      3.15 o 
   5   7   5       44.89       41.62      2.37 o 
   6   7   5        2.91        1.57      1.81 o 
   7   7   5      485.18      501.03     10.10 o 
   8   7   5       35.99       29.72      2.98 o 
   9   7   5       51.57       57.58      6.76 o 
  10   7   5       44.19       42.25      3.46 o 
  11   7   5       14.12       19.37      2.90 o 
  12   7   5       43.91       39.48      3.98 o 
  13   7   5       85.48       92.48      4.94 o 
  14   7   5       40.90       38.34      3.62 o 
  15   7   5      114.19      130.86      5.88 o 
  16   7   5      342.73      349.28     10.30 o 
  17   7   5      141.29      153.91      6.64 o 
  18   7   5      126.13      137.58     13.52 o 
  19   7   5      277.61      277.57      9.16 o 
 -18   8   5        1.07        2.12      4.24 o 
 -17   8   5        0.00       -0.51      2.79 o 
 -16   8   5       14.77       11.30      3.09 o 
 -15   8   5       69.47       61.08      4.12 o 
 -14   8   5       17.69       21.53      3.31 o 
 -13   8   5       19.88       20.75      2.90 o 
 -12   8   5       40.46       42.89      3.84 o 
 -11   8   5       31.18       34.94      3.05 o 
 -10   8   5      219.63      232.45      5.85 o 
  -9   8   5        4.12        2.44      1.67 o 
  -8   8   5       55.25       51.04      2.17 o 
  -7   8   5        1.82       -0.96      1.08 o 
  -6   8   5       36.79       26.13      1.52 o 
  -5   8   5      169.87      162.34      3.37 o 
  -4   8   5      307.38      283.38      4.93 o 
  -3   8   5       12.11       12.28      1.40 o 
  -2   8   5       50.91       47.91      2.06 o 
  -1   8   5        5.61        1.00      1.15 o 
   0   8   5      182.40      164.06      3.77 o 
   1   8   5       44.86       41.00      3.79 o 
   2   8   5      365.73      353.95      7.70 o 
   3   8   5      362.10      370.64     11.57 o 
   4   8   5        0.14        0.73      1.70 o 
   5   8   5       60.71       62.03      3.05 o 
   6   8   5      253.11      246.53      6.12 o 
   7   8   5       88.25       87.48      4.69 o 
   8   8   5      187.31      185.44      6.56 o 
   9   8   5      142.92      140.09     12.06 o 
  10   8   5      436.58      435.30     26.91 o 
  11   8   5      122.79      110.21      5.34 o 
  12   8   5        0.20       -2.39      2.48 o 
  13   8   5       35.73       30.67      3.55 o 
  14   8   5       10.32        9.81      2.93 o 
  15   8   5        0.09        5.17      2.93 o 
  16   8   5       19.74       19.35      3.98 o 
  17   8   5        0.02       -4.77      3.31 o 
  18   8   5        7.47        6.40      6.63 o 
 -16   9   5       51.52       56.46      6.36 o 
 -15   9   5        5.88        6.11      3.58 o 
 -14   9   5      135.07      139.01      6.09 o 
 -13   9   5       83.59       99.14      7.16 o 
 -12   9   5      202.04      214.98     10.34 o 
 -11   9   5       73.08       93.35      9.68 o 
 -10   9   5      210.75      229.68      6.06 o 
  -9   9   5       39.79       44.71      2.80 o 
  -8   9   5      177.90      164.09      4.95 o 
  -7   9   5       50.88       64.08      4.52 o 
  -6   9   5       96.72       99.73      3.88 o 
  -5   9   5      137.00      136.36      4.49 o 
  -4   9   5      105.99      109.94      4.29 o 
  -3   9   5      382.04      361.02      6.81 o 
  -2   9   5       13.23        6.44      1.80 o 
  -1   9   5        0.90       -2.00      1.43 o 
   0   9   5       29.60       19.86      1.92 o 
   1   9   5      507.81      475.90      9.66 o 
   2   9   5       53.21       54.11      3.75 o 
   3   9   5       20.97       21.18      3.31 o 
   4   9   5      459.13      444.40     11.62 o 
   5   9   5       37.03       30.19      3.58 o 
   6   9   5       63.49       56.79      3.94 o 
   7   9   5        1.05        1.72      2.60 o 
   8   9   5        1.25        3.67      2.67 o 
   9   9   5      158.06      149.23     16.17 o 
  10   9   5       13.95       13.07      4.77 o 
  11   9   5       55.79       64.97     10.07 o 
  12   9   5       65.95       56.91      4.30 o 
  13   9   5       62.46       67.19      4.67 o 
  14   9   5       28.12       34.00      4.77 o 
  15   9   5       19.21       18.80      3.50 o 
  16   9   5       85.45       91.05      7.95 o 
 -14  10   5       91.07       82.70      7.16 o 
 -13  10   5        5.24        5.57      4.51 o 
 -12  10   5        4.44        3.07      2.78 o 
 -11  10   5      192.39      213.97      7.59 o 
 -10  10   5       49.24       49.32      4.31 o 
  -9  10   5       31.25       35.09      2.75 o 
  -8  10   5        5.96       -0.45      3.04 o 
  -7  10   5       28.80       31.92      2.75 o 
  -6  10   5        0.17        0.80      1.93 o 
  -5  10   5        4.75        3.67      1.98 o 
  -4  10   5       20.12       23.25      2.44 o 
  -3  10   5       12.64       11.68      2.13 o 
  -2  10   5       26.75       30.79      2.65 o 
  -1  10   5       18.69       28.36      2.54 o 
   0  10   5        7.24        7.29      3.22 o 
   1  10   5      116.67      114.25      5.44 o 
   2  10   5        2.47        3.82      2.60 o 
   3  10   5        6.84        8.36      2.79 o 
   4  10   5      551.26      566.74     20.15 o 
   5  10   5       48.78       54.08      5.83 o 
   6  10   5        1.00       -2.28      2.42 o 
   7  10   5        6.86        3.64      4.51 o 
   8  10   5        9.88       17.25      3.28 o 
   9  10   5      134.69      143.41      9.28 o 
  10  10   5        1.06       -2.33      2.65 o 
  11  10   5        0.56       -4.08      4.37 o 
  12  10   5       42.97       40.57      4.21 o 
  13  10   5        7.69        9.13      3.24 o 
  14  10   5       18.13       21.46      3.69 o 
 -11  11   5       88.97      102.59      8.22 o 
 -10  11   5        2.86        2.12      3.98 o 
  -9  11   5       39.84       33.60      3.62 o 
  -8  11   5      104.23      116.47      4.59 o 
  -7  11   5       39.85       43.77      3.09 o 
  -6  11   5        0.71        1.03      2.05 o 
  -5  11   5        0.06       -0.25      2.05 o 
  -4  11   5        3.74        3.41      2.17 o 
  -3  11   5       21.94       27.59      2.75 o 
  -2  11   5        2.10        0.55      2.05 o 
  -1  11   5      267.58      265.62      8.00 o 
   0  11   5        0.42        1.71      2.11 o 
   1  11   5        1.01        0.82      2.11 o 
   2  11   5        8.55       11.35      2.82 o 
   3  11   5       38.80       35.58      3.51 o 
   4  11   5        7.89        8.18      2.98 o 
   5  11   5       33.41       35.91      5.17 o 
   6  11   5      108.96      123.55      6.09 o 
   7  11   5       44.14       48.60      4.21 o 
   8  11   5        5.98        4.60      3.05 o 
   9  11   5       14.13       17.31      3.84 o 
  10  11   5       66.37       79.66     12.06 o 
  11  11   5       55.13       43.57      4.30 o 
  -8  12   5       32.90       33.36      3.73 o 
  -7  12   5      193.60      192.08     10.21 o 
  -6  12   5       34.85       34.92      7.42 o 
  -5  12   5        8.59        6.19      3.05 o 
  -4  12   5        0.46        1.80      2.79 o 
  -3  12   5        2.62       -0.98      2.67 o 
  -2  12   5       12.66       16.52      5.43 o 
  -1  12   5       58.24       51.98      4.40 o 
   0  12   5       55.48       59.11      4.50 o 
   1  12   5      164.17      175.20      7.21 o 
   2  12   5        2.09        1.67      2.86 o 
   3  12   5       88.85       87.33      5.25 o 
   4  12   5        0.25       -3.33      2.74 o 
   5  12   5       96.93       98.34      8.22 o 
   6  12   5        7.80        6.10      3.17 o 
   7  12   5        0.11       -0.24      2.98 o 
 -22   0   6       75.29       67.33      4.69 o 
 -21   0   6       42.51       34.18      3.65 o 
 -20   0   6        9.55        6.57      2.53 o 
 -19   0   6      144.81      129.98      5.53 o 
 -18   0   6      102.52      105.82      8.22 o 
 -17   0   6       94.25       89.43      4.30 o 
 -16   0   6        1.17        0.15      1.85 o 
 -15   0   6       15.51       21.75      5.57 o 
 -14   0   6      713.86      707.17     17.10 o 
 -13   0   6       13.51       18.04      2.04 o 
 -12   0   6     2490.12     2278.15     47.77 o 
 -11   0   6     1287.96     1256.37     26.75 o 
 -10   0   6        4.68        5.57      1.33 o 
  -9   0   6     1210.08     1211.03     24.74 o 
  -8   0   6        1.45        2.74      1.07 o 
  -7   0   6       82.42       87.02      2.41 o 
  -6   0   6      146.54      144.67      2.71 o 
  -5   0   6     1554.02     1648.65     34.43 o 
  -4   0   6        7.98       21.47      2.65 o 
  -3   0   6      103.23      115.57      5.83 o 
  -2   0   6     1535.33     1584.65     45.59 o 
  -1   0   6     1315.38     1417.65     41.09 o 
   0   0   6       40.87       40.03      3.45 o 
   1   0   6      422.39      365.28     12.46 o 
   2   0   6      384.90      365.28     12.72 o 
   3   0   6      416.39      442.81     10.30 o 
   4   0   6      672.73      620.26     16.97 o 
   5   0   6       98.70      100.80      3.69 o 
   6   0   6      686.04      714.67     13.56 o 
   7   0   6     7660.84     7741.19    217.50 o 
   8   0   6      748.70      744.34     23.59 o 
   9   0   6     2034.88     2104.47     60.70 o 
  10   0   6       66.52       49.57      4.24 o 
  11   0   6        0.56       -2.65      2.39 o 
  12   0   6      102.27       96.49      6.36 o 
  13   0   6      133.19      136.25      7.42 o 
  14   0   6       41.53       48.77      4.51 o 
  15   0   6       32.84       53.28      4.77 o 
  16   0   6        0.93        2.92      2.92 o 
  17   0   6      396.14      405.04     15.11 o 
  18   0   6       17.54       23.59      3.98 o 
  19   0   6       22.44       25.71      4.24 o 
  20   0   6       78.10       77.67      6.10 o 
  21   0   6       56.39       65.41      4.45 o 
  22   0   6      143.92      166.20     10.60 o 
 -22   1   6      577.01      596.54     12.59 o 
 -21   1   6      181.24      180.11      4.87 o 
 -20   1   6      119.71      119.33      3.84 o 
 -19   1   6      101.89      100.52      3.54 o 
 -18   1   6      127.55      128.09      3.74 o 
 -17   1   6        0.13        1.51      1.41 o 
 -16   1   6      100.83      102.27      3.11 o 
 -15   1   6        8.35       11.64      1.51 o 
 -14   1   6       36.04       41.02      1.85 o 
 -13   1   6      174.74      161.38      3.58 o 
 -12   1   6        4.02        0.56      1.12 o 
 -11   1   6      174.94      149.71      3.17 o 
 -10   1   6       16.30       10.72      0.89 o 
  -9   1   6       64.03       62.49      2.24 o 
  -8   1   6      298.59      291.95      5.80 o 
  -7   1   6       75.77       73.13      1.59 o 
  -6   1   6       67.09       67.18      1.46 o 
  -5   1   6       10.15       11.49      0.98 o 
  -4   1   6       41.63       40.23      2.83 o 
  -3   1   6      654.55      689.49     12.29 o 
  -2   1   6      198.84      218.16      6.00 o 
  -1   1   6      152.32      145.80      4.69 o 
   0   1   6       16.71       13.89      1.77 o 
   1   1   6        9.26        7.00      1.04 o 
   2   1   6        4.15        2.73      1.64 o 
   3   1   6       11.91       17.34      1.30 o 
   4   1   6        7.61        7.64      1.12 o 
   5   1   6      454.49      420.67      6.21 o 
   6   1   6        5.22        4.21      1.32 o 
   7   1   6      487.18      501.83      8.55 o 
   8   1   6     1876.36     1967.15     40.21 o 
   9   1   6      247.42      241.87      8.35 o 
  10   1   6      159.27      161.04      5.70 o 
  11   1   6      111.80      116.22      4.78 o 
  12   1   6       54.28       59.62      3.46 o 
  13   1   6        1.29       -1.59      1.06 o 
  14   1   6       38.35       36.28      2.90 o 
  15   1   6       33.26       30.88      2.81 o 
  16   1   6        8.70        7.11      3.84 o 
  17   1   6       62.89       61.99      3.84 o 
  18   1   6       48.69       44.11      4.09 o 
  19   1   6        4.63        2.41      1.99 o 
  20   1   6        7.50        6.33      2.99 o 
  21   1   6       47.84       48.42      5.57 o 
  22   1   6        0.48        3.98      5.04 o 
 -22   2   6        8.61        9.15      3.17 o 
 -21   2   6      385.02      414.64      8.28 o 
 -20   2   6        0.46       -2.00      1.62 o 
 -19   2   6        3.20        2.91      1.69 o 
 -18   2   6        0.13       -0.40      2.41 o 
 -17   2   6      389.87      402.36      7.55 o 
 -16   2   6       12.65       13.74      1.62 o 
 -15   2   6       10.07        7.52      1.39 o 
 -14   2   6        5.33        5.61      1.32 o 
 -13   2   6      113.40       93.87      2.68 o 
 -12   2   6      409.55      372.61      6.49 o 
 -11   2   6        6.83        5.03      1.12 o 
 -10   2   6      188.85      179.56      4.44 o 
  -9   2   6      206.85      212.51      3.77 o 
  -8   2   6      605.97      602.29     10.56 o 
  -7   2   6      151.40      145.21      3.37 o 
  -6   2   6       15.17       10.80      0.87 o 
  -5   2   6       56.19       59.42      1.45 o 
  -4   2   6       87.73       85.92      2.20 o 
  -3   2   6      298.37      323.04      5.40 o 
  -2   2   6      153.79      145.35      2.87 o 
  -1   2   6       36.48       47.18      1.95 o 
   0   2   6       61.11       67.72      1.99 o 
   1   2   6      614.38      599.84      9.28 o 
   2   2   6        7.85       11.72      2.26 o 
   3   2   6      115.18      127.61      2.47 o 
   4   2   6        4.13        2.53      1.18 o 
   5   2   6      103.34       97.03      2.34 o 
   6   2   6       13.23       15.16      1.76 o 
   7   2   6     1255.31     1294.85     19.82 o 
   8   2   6      326.74      328.51      6.82 o 
   9   2   6        0.09        2.04      1.77 o 
  10   2   6      424.38      392.89      9.93 o 
  11   2   6        9.15        3.45      1.87 o 
  12   2   6        8.06        3.85      1.10 o 
  13   2   6      209.57      201.27      5.25 o 
  14   2   6       35.36       38.29      2.59 o 
  15   2   6       40.86       34.80      2.55 o 
  16   2   6       25.59       27.07      2.69 o 
  17   2   6       15.64       15.70      2.27 o 
  18   2   6       93.81       92.27      3.96 o 
  19   2   6       13.65       15.56      3.05 o 
  20   2   6       52.21       51.46      9.54 o 
  21   2   6       11.41       13.02      3.45 o 
 -22   3   6       11.63        9.41      3.09 o 
 -21   3   6      108.57      102.24      3.81 o 
 -20   3   6      146.02      158.08      4.40 o 
 -19   3   6        3.21        4.13      1.95 o 
 -18   3   6       18.09       13.16      1.85 o 
 -17   3   6        0.41       -0.38      1.72 o 
 -16   3   6       90.70       85.89      3.08 o 
 -15   3   6       20.74       20.12      1.75 o 
 -14   3   6       23.22       19.12      1.68 o 
 -13   3   6       72.69       79.26      2.61 o 
 -12   3   6       41.31       34.28      1.68 o 
 -11   3   6      348.16      317.06      6.53 o 
 -10   3   6      401.26      383.42      6.42 o 
  -9   3   6      371.15      376.45      5.62 o 
  -8   3   6     1519.50     1496.70     24.84 o 
  -7   3   6        0.70       -0.61      1.17 o 
  -6   3   6      578.05      587.40      9.15 o 
  -5   3   6      306.35      330.09      4.88 o 
  -4   3   6        3.08        5.10      0.81 o 
  -3   3   6      306.94      306.98      4.45 o 
  -2   3   6      128.58      113.28      2.79 o 
  -1   3   6      569.30      573.50     10.38 o 
   0   3   6      828.62      798.89     11.98 o 
   1   3   6        1.80        0.59      1.90 o 
   2   3   6      317.55      319.48      4.84 o 
   3   3   6      379.03      407.95      5.51 o 
   4   3   6      195.92      179.74      2.97 o 
   5   3   6      556.40      536.88      7.88 o 
   6   3   6       14.42       11.43      1.67 o 
   7   3   6      165.63      155.89      3.44 o 
   8   3   6      158.94      154.08      4.22 o 
   9   3   6        0.44       -0.66      1.47 o 
  10   3   6      104.97       98.07      3.50 o 
  11   3   6        3.27        2.94      1.02 o 
  12   3   6       17.09       16.30      1.98 o 
  13   3   6       19.02       17.33      2.04 o 
  14   3   6      465.51      456.80     10.26 o 
  15   3   6      113.99      109.61      5.30 o 
  16   3   6       42.23       37.18      4.37 o 
  17   3   6        0.55       -1.22      2.21 o 
  18   3   6      173.71      191.73      7.01 o 
  19   3   6       49.25       51.39      4.07 o 
  20   3   6        0.64        0.74      3.05 o 
  21   3   6        1.03       -0.89      2.79 o 
 -21   4   6       62.54       66.89      5.43 o 
 -20   4   6       21.08       22.57      2.17 o 
 -19   4   6        0.33       -0.37      1.64 o 
 -18   4   6       40.27       42.32      2.42 o 
 -17   4   6       87.41       83.62      3.17 o 
 -16   4   6        2.37        2.76      1.50 o 
 -15   4   6       39.74       43.01      2.11 o 
 -14   4   6       39.44       43.99      3.06 o 
 -13   4   6       11.54       10.09      1.45 o 
 -12   4   6       10.43       12.69      1.41 o 
 -11   4   6        0.01        0.44      1.15 o 
 -10   4   6      139.13      133.91      2.82 o 
  -9   4   6       40.50       44.84      1.59 o 
  -8   4   6      197.76      187.37      3.70 o 
  -7   4   6      101.61       90.69      2.02 o 
  -6   4   6      765.16      759.88     22.80 o 
  -5   4   6      197.15      190.29      5.43 o 
  -4   4   6        0.71       -0.93      1.50 o 
  -3   4   6       27.58       27.60      1.78 o 
  -2   4   6      260.74      245.48      4.51 o 
  -1   4   6        0.02       -1.05      1.11 o 
   0   4   6      153.57      155.93      4.57 o 
   1   4   6      689.18      710.85     12.17 o 
   2   4   6       88.96       79.23      4.07 o 
   3   4   6      107.40       97.95      2.95 o 
   4   4   6       20.46       23.43      2.23 o 
   5   4   6      873.19      881.49     15.60 o 
   6   4   6      142.60      144.86      3.84 o 
   7   4   6       22.14       15.74      2.15 o 
   8   4   6        0.87        0.40      1.87 o 
   9   4   6       10.50       10.71      2.15 o 
  10   4   6       39.89       35.50      2.57 o 
  11   4   6      108.77      111.10      7.29 o 
  12   4   6       49.15       42.15      3.19 o 
  13   4   6        0.60        1.18      3.18 o 
  14   4   6        0.41        0.42      3.05 o 
  15   4   6      181.53      159.81      6.09 o 
  16   4   6        0.02       -3.44      2.29 o 
  17   4   6        4.53        4.52      2.67 o 
  18   4   6       36.45       44.50      3.81 o 
  19   4   6       16.38       15.75      3.24 o 
  20   4   6      116.89      126.53      5.96 o 
 -20   5   6       67.26       57.96      4.21 o 
 -19   5   6      220.62      233.34      6.48 o 
 -18   5   6        9.69       10.69      3.23 o 
 -17   5   6       54.79       67.99      3.40 o 
 -16   5   6        0.08       -1.42      1.75 o 
 -15   5   6        0.09        2.58      1.67 o 
 -14   5   6        9.18       10.80      1.82 o 
 -13   5   6       11.36       11.77      1.75 o 
 -12   5   6       60.38       68.18      3.46 o 
 -11   5   6      131.53      123.02      3.71 o 
 -10   5   6        8.07       11.41      1.30 o 
  -9   5   6       29.62       24.86      1.50 o 
  -8   5   6        3.74        2.73      1.08 o 
  -7   5   6        5.10        2.37      1.56 o 
  -6   5   6     1014.08     1023.04     17.94 o 
  -5   5   6     2641.50     2615.62     38.49 o 
  -4   5   6       29.82       27.40      1.26 o 
  -3   5   6       10.14        9.18      0.89 o 
  -2   5   6      110.71      106.18      2.86 o 
  -1   5   6       46.27       37.52      3.31 o 
   0   5   6       45.92       41.82      1.64 o 
   1   5   6      157.48      173.77      4.01 o 
   2   5   6       39.70       38.35      1.86 o 
   3   5   6      151.99      151.14      3.77 o 
   4   5   6       44.13       41.25      2.79 o 
   5   5   6       58.09       61.25      3.37 o 
   6   5   6       46.70       45.57      3.84 o 
   7   5   6       34.69       34.31      2.79 o 
   8   5   6       10.31        8.05      1.30 o 
   9   5   6       32.83       28.19      1.86 o 
  10   5   6       98.48       95.18      4.59 o 
  11   5   6      164.42      161.55      5.90 o 
  12   5   6       15.63       15.06      2.79 o 
  13   5   6      104.45      101.26      4.87 o 
  14   5   6      198.42      210.04      7.21 o 
  15   5   6        0.37        0.22      2.40 o 
  16   5   6       36.96       34.28      3.55 o 
  17   5   6       12.74       12.66      2.86 o 
  18   5   6        1.26       -0.72      4.64 o 
  19   5   6       71.52       83.09      4.94 o 
  20   5   6      224.64      229.60     11.66 o 
 -19   6   6        0.70       -3.98      2.65 o 
 -18   6   6       93.47       96.39      4.98 o 
 -17   6   6        0.27       -1.95      1.91 o 
 -16   6   6       40.38       46.43      2.90 o 
 -15   6   6      257.72      285.17      7.04 o 
 -14   6   6       11.87        9.55      1.86 o 
 -13   6   6        0.48        1.39      2.61 o 
 -12   6   6       65.84       67.19      5.30 o 
 -11   6   6        0.01       -0.33      1.44 o 
 -10   6   6        5.05        2.64      1.52 o 
  -9   6   6        2.86        3.39      1.23 o 
  -8   6   6       11.16       11.05      1.37 o 
  -7   6   6        0.00        1.21      1.10 o 
  -6   6   6      247.60      230.22      5.34 o 
  -5   6   6        0.52       -0.12      1.31 o 
  -4   6   6      173.74      168.67      4.31 o 
  -3   6   6       80.53       70.97      3.65 o 
  -2   6   6       22.40       27.85      3.98 o 
  -1   6   6        2.54        0.80      1.87 o 
   0   6   6       94.99       90.22      4.11 o 
   1   6   6      392.36      399.01      9.93 o 
   2   6   6        6.52        7.86      2.39 o 
   3   6   6       20.54       19.35      2.44 o 
   4   6   6      292.25      307.64      8.33 o 
   5   6   6       13.77       11.78      1.59 o 
   6   6   6      246.68      225.67      4.99 o 
   7   6   6      124.04      107.20      4.85 o 
   8   6   6        0.02       -1.84      1.39 o 
   9   6   6       62.39       62.97      2.85 o 
  10   6   6       62.53       68.00      4.03 o 
  11   6   6       89.90       88.57      4.69 o 
  12   6   6      254.16      259.44     10.34 o 
  13   6   6       11.55        8.96      6.36 o 
  14   6   6      225.76      230.97     10.47 o 
  15   6   6        6.19        2.70      2.67 o 
  16   6   6        0.18       -3.53      2.35 o 
  17   6   6        2.17        0.46      3.45 o 
  18   6   6       77.82       83.91      5.05 o 
  19   6   6       13.34       14.00      3.31 o 
 -18   7   6        5.15        4.77      3.18 o 
 -17   7   6       19.93       17.54      3.09 o 
 -16   7   6        0.01        0.91      2.60 o 
 -15   7   6      231.05      247.25      8.25 o 
 -14   7   6       11.67       19.90      3.84 o 
 -13   7   6       17.85       18.05      2.71 o 
 -12   7   6        5.44        8.79      2.29 o 
 -11   7   6       41.97       37.76      2.98 o 
 -10   7   6       30.57       34.20      2.98 o 
  -9   7   6      102.89      105.72      3.37 o 
  -8   7   6        4.66        6.62      1.24 o 
  -7   7   6       28.96       27.42      2.41 o 
  -6   7   6      341.88      334.02      7.29 o 
  -5   7   6        3.16        2.09      1.55 o 
  -4   7   6       66.02       59.70      2.34 o 
  -3   7   6       47.89       42.21      3.23 o 
  -2   7   6      190.83      204.91      4.80 o 
  -1   7   6        5.14        4.25      1.96 o 
   0   7   6       77.39       75.14      3.41 o 
   1   7   6       45.89       44.35      3.27 o 
   2   7   6        0.11       -1.07      1.15 o 
   3   7   6        1.85        0.08      1.39 o 
   4   7   6      442.52      456.85      9.12 o 
   5   7   6       35.43       28.86      1.96 o 
   6   7   6       38.30       36.89      2.68 o 
   7   7   6        7.86        7.26      1.70 o 
   8   7   6      132.97      146.96      5.71 o 
   9   7   6      130.89      112.14      5.15 o 
  10   7   6       39.86       45.17      4.64 o 
  11   7   6      120.43      126.88      5.62 o 
  12   7   6      170.68      171.11      6.56 o 
  13   7   6       25.01       17.38      3.24 o 
  14   7   6        1.23        0.36      2.67 o 
  15   7   6        0.73       -0.16      2.65 o 
  16   7   6       16.55       17.18      3.31 o 
  17   7   6       18.23       18.29      3.43 o 
  18   7   6        0.67        0.37      2.84 o 
 -17   8   6       10.75       17.66      5.70 o 
 -16   8   6      377.89      390.00     11.43 o 
 -15   8   6       20.90       16.79      2.98 o 
 -14   8   6       29.40       31.22      4.37 o 
 -13   8   6       91.77       89.33      6.63 o 
 -12   8   6      241.23      246.37      7.96 o 
 -11   8   6       36.55       38.35      3.24 o 
 -10   8   6       25.71       25.63      2.90 o 
  -9   8   6        5.69        4.58      1.82 o 
  -8   8   6      145.26      131.12      4.33 o 
  -7   8   6       41.53       40.62      2.59 o 
  -6   8   6       98.44       84.66      3.47 o 
  -5   8   6        3.19       -1.83      1.22 o 
  -4   8   6      237.26      236.71      7.94 o 
  -3   8   6        9.78        5.35      1.70 o 
  -2   8   6       51.99       54.45      3.35 o 
  -1   8   6       12.65        8.83      2.02 o 
   0   8   6       36.63       34.59      2.15 o 
   1   8   6       87.76       83.03      3.18 o 
   2   8   6      213.79      202.21      5.21 o 
   3   8   6      281.41      262.95      6.75 o 
   4   8   6      216.65      219.02      8.48 o 
   5   8   6      240.45      251.96      7.87 o 
   6   8   6      723.64      722.95     17.05 o 
   7   8   6      158.53      180.44      6.65 o 
   8   8   6        3.72        5.42      2.60 o 
   9   8   6      480.62      481.84     12.65 o 
  10   8   6      331.45      324.01      9.65 o 
  11   8   6      177.60      188.08      7.12 o 
  12   8   6      101.44      104.20      5.43 o 
  13   8   6       11.73        5.44      4.37 o 
  14   8   6        9.40        6.61      2.93 o 
  15   8   6       72.07       80.57      5.13 o 
  16   8   6        3.83        0.25      3.05 o 
 -15   9   6       23.22       27.72      3.55 o 
 -14   9   6       20.89       28.31      3.50 o 
 -13   9   6       32.68       30.29      3.36 o 
 -12   9   6      107.87      131.46      5.88 o 
 -11   9   6       18.63       22.02      3.17 o 
 -10   9   6      327.19      355.55     11.27 o 
  -9   9   6        3.66        2.16      1.94 o 
  -8   9   6      105.97      127.57      4.53 o 
  -7   9   6      108.09      108.56      4.18 o 
  -6   9   6       19.46       23.25      2.39 o 
  -5   9   6        2.32        0.18      1.80 o 
  -4   9   6        0.16       -0.51      1.77 o 
  -3   9   6       22.34       17.71      2.13 o 
  -2   9   6       30.54       28.64      7.02 o 
  -1   9   6        1.36        1.79      2.34 o 
   0   9   6        4.52        2.32      3.84 o 
   1   9   6      201.74      198.26      6.84 o 
   2   9   6       21.77       25.14      3.58 o 
   3   9   6      147.66      152.29      6.09 o 
   4   9   6      244.31      235.25      7.78 o 
   5   9   6       42.74       38.20      3.65 o 
   6   9   6       11.01        8.31      2.79 o 
   7   9   6        1.83        0.94      3.84 o 
   8   9   6      121.70      132.08      7.55 o 
   9   9   6       32.11       31.61      4.64 o 
  10   9   6        4.96        1.89      5.17 o 
  11   9   6      104.93      101.95      5.62 o 
  12   9   6       76.89       61.93      4.67 o 
  13   9   6       75.71       88.55     11.27 o 
  14   9   6      108.09      119.06      6.18 o 
 -12  10   6        5.59       11.45      3.18 o 
 -11  10   6      150.26      166.63      6.75 o 
 -10  10   6       48.15       59.29      4.21 o 
  -9  10   6       16.09       18.13      2.45 o 
  -8  10   6      122.00      127.67      4.68 o 
  -7  10   6       54.25       63.80      3.45 o 
  -6  10   6        1.40       -0.09      2.73 o 
  -5  10   6       40.27       35.50      2.85 o 
  -4  10   6       15.20       15.36      2.39 o 
  -3  10   6       21.61       27.25      2.80 o 
  -2  10   6       12.04        8.73      2.18 o 
  -1  10   6        4.44        1.08      1.99 o 
   0  10   6        0.04       -0.51      3.98 o 
   1  10   6       11.06       15.92      2.98 o 
   2  10   6      221.09      233.67      7.87 o 
   3  10   6       60.33       60.46      4.21 o 
   4  10   6        6.92        9.59      2.90 o 
   5  10   6        5.62        6.05      2.86 o 
   6  10   6        1.82       -0.83      2.60 o 
   7  10   6        0.78       -1.44      2.67 o 
   8  10   6       29.51       34.95      4.11 o 
   9  10   6        1.11       -0.10      2.86 o 
  10  10   6       40.60       43.76      6.76 o 
  11  10   6       45.28       46.08      4.31 o 
  12  10   6        2.94        3.35      2.99 o 
  -9  11   6       22.64       36.87      3.84 o 
  -8  11   6      174.44      184.92      5.85 o 
  -7  11   6       15.92       11.15      2.48 o 
  -6  11   6      229.49      245.02      6.83 o 
  -5  11   6       15.32       12.28      2.49 o 
  -4  11   6      266.43      269.73      7.24 o 
  -3  11   6        0.05        0.09      2.60 o 
  -2  11   6        0.10       -2.62      2.44 o 
  -1  11   6        7.04       11.23      2.45 o 
   0  11   6       27.92       33.52      2.94 o 
   1  11   6       63.70       60.36      3.57 o 
   2  11   6       11.31       14.92      3.28 o 
   3  11   6        0.32        0.71      2.74 o 
   4  11   6      194.02      197.15      7.59 o 
   5  11   6        4.16        5.63      5.83 o 
   6  11   6        0.57       -2.73      2.79 o 
   7  11   6      177.53      183.95     19.09 o 
   8  11   6       63.54       64.31      4.86 o 
   9  11   6        0.13       -4.19      2.79 o 
  -3  12   6      411.19      434.65     17.76 o 
  -2  12   6      136.66      137.27      6.64 o 
  -1  12   6      142.29      140.83      8.75 o 
   0  12   6       97.20      110.24      6.36 o 
   1  12   6       36.13       45.17      9.81 o 
   2  12   6        1.03       -4.30      2.86 o 
 -21   1   7        1.35        2.52      2.71 o 
 -20   1   7      191.35      193.82      7.03 o 
 -19   1   7        4.30        5.07      1.75 o 
 -18   1   7      153.49      162.42      4.24 o 
 -17   1   7       62.43       51.54      2.41 o 
 -16   1   7        4.03        4.99      1.52 o 
 -15   1   7        0.06       -1.88      1.25 o 
 -14   1   7      215.20      204.76      4.34 o 
 -13   1   7        9.37       10.24      1.34 o 
 -12   1   7       87.35       78.96      2.33 o 
 -11   1   7      143.57      128.61      2.87 o 
 -10   1   7      188.20      167.51      5.62 o 
  -9   1   7      682.01      615.45     35.01 o 
  -8   1   7       24.52       30.18      1.82 o 
  -7   1   7      363.53      359.59      5.84 o 
  -6   1   7        2.05        3.87      0.87 o 
  -5   1   7       43.42       35.42      1.52 o 
  -4   1   7       37.51       43.95      2.02 o 
  -3   1   7       21.54       23.23      1.73 o 
  -2   1   7       60.59       50.36      5.57 o 
  -1   1   7        0.03        0.12      1.58 o 
   0   1   7      154.60      161.33      6.49 o 
   1   1   7       14.63       17.10      1.97 o 
   2   1   7       21.98       25.82      1.60 o 
   3   1   7       60.52       53.72      1.91 o 
   4   1   7      594.38      579.77      9.18 o 
   5   1   7       25.92       22.14      2.44 o 
   6   1   7       15.46       15.08      2.25 o 
   7   1   7      232.54      230.92      7.16 o 
   8   1   7       55.02       61.18      3.56 o 
   9   1   7       33.46       35.76      3.00 o 
  10   1   7        1.35       -0.27      1.87 o 
  11   1   7       34.15       26.49      2.81 o 
  12   1   7       69.08       58.33      3.65 o 
  13   1   7       10.27       12.73      2.44 o 
  14   1   7       53.41       46.15      3.46 o 
  15   1   7       30.07       33.80      3.19 o 
  16   1   7        4.58        6.36      2.44 o 
  17   1   7        0.10        0.93      2.25 o 
  18   1   7       13.91       13.81      2.42 o 
  19   1   7       17.94       18.06      2.61 o 
  20   1   7       44.54       44.01      3.23 o 
 -21   2   7       49.68       64.84      4.40 o 
 -20   2   7      505.94      534.88     19.88 o 
 -19   2   7        1.66       -2.05      1.85 o 
 -18   2   7       28.37       27.82      3.52 o 
 -17   2   7        0.07       -1.79      1.59 o 
 -16   2   7       16.02       22.47      2.32 o 
 -15   2   7       37.12       40.33      2.01 o 
 -14   2   7        5.37        5.27      1.32 o 
 -13   2   7        1.76        0.56      1.18 o 
 -12   2   7        0.09        0.23      1.50 o 
 -11   2   7       91.58       83.31      2.31 o 
 -10   2   7       25.65       17.80      1.27 o 
  -9   2   7       20.61       14.68      1.65 o 
  -8   2   7      959.09      920.61     15.66 o 
  -7   2   7       20.49       20.15      1.50 o 
  -6   2   7        8.20        7.40      0.98 o 
  -5   2   7       13.08       14.84      1.72 o 
  -4   2   7        8.09        8.47      1.12 o 
  -3   2   7       56.89       49.41      1.99 o 
  -2   2   7       10.56       12.58      1.08 o 
  -1   2   7       30.77       28.63      1.70 o 
   0   2   7       88.94       90.28      3.45 o 
   1   2   7       11.77       12.61      1.34 o 
   2   2   7        7.34        8.41      1.14 o 
   3   2   7      171.81      181.85      3.63 o 
   4   2   7       15.52       17.91      1.54 o 
   5   2   7        0.55       -0.24      3.31 o 
   6   2   7      110.63      105.62      4.59 o 
   7   2   7       30.22       28.74      2.71 o 
   8   2   7      126.03      119.53      4.96 o 
   9   2   7       47.16       45.67      3.19 o 
  10   2   7      388.96      387.28     10.31 o 
  11   2   7       96.39      100.26      4.69 o 
  12   2   7        0.13        1.13      1.73 o 
  13   2   7        0.06       -0.89      1.70 o 
  14   2   7        3.65        2.64      2.25 o 
  15   2   7       10.51        7.83      2.11 o 
  16   2   7       32.78       36.91      2.85 o 
  17   2   7        0.60       -0.19      1.99 o 
  18   2   7       86.01       81.14      3.92 o 
  19   2   7        6.74        8.30      2.42 o 
  20   2   7        5.03        2.29      2.99 o 
 -20   3   7       34.66       40.53      6.76 o 
 -19   3   7       14.81       20.54      2.55 o 
 -18   3   7       33.56       33.64      3.21 o 
 -17   3   7      194.83      208.28      4.94 o 
 -16   3   7       21.03       17.76      1.89 o 
 -15   3   7        9.40        9.67      1.80 o 
 -14   3   7       59.44       57.21      2.35 o 
 -13   3   7        7.99        7.76      1.39 o 
 -12   3   7       45.11       45.25      1.98 o 
 -11   3   7      174.95      154.68      4.09 o 
 -10   3   7        8.00        8.06      1.17 o 
  -9   3   7       22.57       21.43      1.93 o 
  -8   3   7      304.78      306.60      6.17 o 
  -7   3   7      101.47      101.48      4.61 o 
  -6   3   7      273.68      273.57      5.53 o 
  -5   3   7      670.97      693.86     12.02 o 
  -4   3   7       37.00       42.21      2.12 o 
  -3   3   7        2.34        4.49      1.19 o 
  -2   3   7        0.06        1.29      1.46 o 
  -1   3   7       92.99       94.54      3.43 o 
   0   3   7       28.10       25.85      1.70 o 
   1   3   7       27.06       29.47      1.40 o 
   2   3   7      140.03      160.19      4.23 o 
   3   3   7       52.50       56.68      2.50 o 
   4   3   7        8.94        9.33      1.60 o 
   5   3   7       81.05       81.92      3.08 o 
   6   3   7      511.47      519.37     10.02 o 
   7   3   7       44.57       50.11      3.62 o 
   8   3   7       16.24       15.99      1.86 o 
   9   3   7        0.03       -0.52      1.58 o 
  10   3   7      289.89      283.43      6.57 o 
  11   3   7      139.20      156.44      4.74 o 
  12   3   7      137.96      146.40      4.64 o 
  13   3   7       35.84       33.28      2.60 o 
  14   3   7       44.48       50.39      3.06 o 
  15   3   7       23.30       22.27      3.09 o 
  16   3   7       29.86       27.18      5.70 o 
  17   3   7        1.14        2.79      2.67 o 
  18   3   7       12.86       17.57      3.24 o 
  19   3   7       12.32       11.44      3.18 o 
 -20   4   7        3.75       -0.68      3.98 o 
 -19   4   7        5.77        4.62      3.18 o 
 -18   4   7        8.07        8.68      1.86 o 
 -17   4   7       54.29       55.76      3.10 o 
 -16   4   7        1.42        1.01      1.56 o 
 -15   4   7       27.11       27.79      1.94 o 
 -14   4   7       53.55       62.37      2.58 o 
 -13   4   7       44.58       47.49      2.53 o 
 -12   4   7       62.26       63.01      2.42 o 
 -11   4   7      281.52      279.09      6.17 o 
 -10   4   7        2.05        1.65      1.15 o 
  -9   4   7       72.55       64.15      1.94 o 
  -8   4   7     1270.30     1247.50     18.54 o 
  -7   4   7     1399.71     1383.17     28.58 o 
  -6   4   7      164.01      150.93      4.94 o 
  -5   4   7        2.29        7.65      1.96 o 
  -4   4   7      473.99      462.66     10.85 o 
  -3   4   7      215.28      210.43      5.88 o 
  -2   4   7      147.34      130.12      4.45 o 
  -1   4   7       37.97       30.15      2.29 o 
   0   4   7      123.50      116.18      4.14 o 
   1   4   7      744.88      748.72     18.03 o 
   2   4   7       42.84       45.19      5.17 o 
   3   4   7      181.95      190.43      5.66 o 
   4   4   7      612.40      604.81     13.75 o 
   5   4   7       69.39       81.19      3.81 o 
   6   4   7      317.29      323.04     13.52 o 
   7   4   7        9.42        6.74      2.15 o 
   8   4   7       17.24       17.90      2.78 o 
   9   4   7        4.24        0.66      3.31 o 
  10   4   7        6.43        8.88      2.44 o 
  11   4   7      224.72      226.22      7.12 o 
  12   4   7       56.53       48.75      3.46 o 
  13   4   7        2.52        4.93      2.29 o 
  14   4   7       59.00       63.99      4.21 o 
  15   4   7      370.28      353.28     10.03 o 
  16   4   7       35.27       34.88      3.62 o 
  17   4   7        0.01       -3.03      2.54 o 
  18   4   7        7.68        8.62      2.93 o 
  19   4   7      233.96      238.13      8.33 o 
 -19   5   7        4.63        0.53      3.98 o 
 -18   5   7        9.37        8.48      3.98 o 
 -17   5   7      132.21      138.79      4.68 o 
 -16   5   7        2.11        0.71      1.75 o 
 -15   5   7       67.25       67.21      4.03 o 
 -14   5   7        0.22       -0.04      1.60 o 
 -13   5   7       45.18       55.43      5.13 o 
 -12   5   7       25.79       23.22      1.98 o 
 -11   5   7       71.67       67.27      2.82 o 
 -10   5   7        0.89        0.27      1.39 o 
  -9   5   7        2.10        1.71      1.61 o 
  -8   5   7      212.40      207.49      4.23 o 
  -7   5   7       87.65       86.97      3.00 o 
  -6   5   7       34.76       35.92      1.93 o 
  -5   5   7      817.01      812.98     14.59 o 
  -4   5   7       14.53       18.62      4.90 o 
  -3   5   7      255.56      259.59      7.01 o 
  -2   5   7      119.47      110.37      4.38 o 
  -1   5   7      264.29      266.05      7.82 o 
   0   5   7        7.04        4.51      1.87 o 
   1   5   7        6.27        5.57      2.12 o 
   2   5   7        5.80        0.91      2.92 o 
   3   5   7      170.03      168.78      5.59 o 
   4   5   7       65.43       57.86      6.49 o 
   5   5   7        0.38       -0.93      2.06 o 
   6   5   7       83.85       82.93      4.19 o 
   7   5   7      424.00      432.49     11.93 o 
   8   5   7      464.32      469.35     11.79 o 
   9   5   7       28.74       35.76      3.09 o 
  10   5   7        0.02        0.14      2.23 o 
  11   5   7       11.87       14.66      3.45 o 
  12   5   7        0.12        1.15      2.35 o 
  13   5   7        4.72        0.43      3.84 o 
  14   5   7       23.89       22.37      3.24 o 
  15   5   7       19.04       15.99      3.05 o 
  16   5   7       17.71       11.42      3.05 o 
  17   5   7        2.84        0.80      5.96 o 
  18   5   7        8.66        8.00      3.18 o 
 -18   6   7       49.87       51.16      6.10 o 
 -17   6   7       23.89       21.74      4.77 o 
 -16   6   7        6.46        7.33      2.18 o 
 -15   6   7        0.68        0.29      1.75 o 
 -14   6   7      292.34      309.67      7.39 o 
 -13   6   7        0.04       -0.45      2.83 o 
 -12   6   7       30.01       33.32      3.10 o 
 -11   6   7        4.12        3.25      1.55 o 
 -10   6   7       24.64       27.07      2.02 o 
  -9   6   7       18.45       16.12      1.56 o 
  -8   6   7        7.01        6.65      1.32 o 
  -7   6   7       36.84       33.40      2.06 o 
  -6   6   7      256.29      254.82      5.76 o 
  -5   6   7       84.00       90.55      3.16 o 
  -4   6   7      327.43      346.55      7.18 o 
  -3   6   7       38.81       31.06      2.02 o 
  -2   6   7        1.81       -2.25      1.99 o 
  -1   6   7      115.96      108.40      4.49 o 
   0   6   7       81.92       77.63      3.92 o 
   1   6   7      106.00       98.00      4.38 o 
   2   6   7        1.80        2.35      2.15 o 
   3   6   7        2.94        0.53      2.06 o 
   4   6   7       45.22       42.99      4.37 o 
   5   6   7      159.00      153.50      5.61 o 
   6   6   7       13.44       16.77      3.71 o 
   7   6   7       87.87       99.27      4.75 o 
   8   6   7        8.85        7.69      2.44 o 
   9   6   7       44.87       43.77      3.46 o 
  10   6   7       29.40       35.43      3.46 o 
  11   6   7        0.07       -1.51      2.78 o 
  12   6   7       22.10       20.70      3.09 o 
  13   6   7        6.61        5.61      2.67 o 
  14   6   7      219.05      225.19      7.87 o 
  15   6   7      108.35      109.94      5.80 o 
  16   6   7       10.19       13.69      3.31 o 
  17   6   7       21.18       16.31      3.50 o 
 -16   7   7      193.03      199.34     10.60 o 
 -15   7   7      128.15      148.87      7.95 o 
 -14   7   7       76.53       83.89      4.64 o 
 -13   7   7      199.97      207.29     10.07 o 
 -12   7   7       16.34       13.47      2.67 o 
 -11   7   7      555.70      588.47     14.71 o 
 -10   7   7       50.87       53.52      3.65 o 
  -9   7   7      215.20      227.93      7.21 o 
  -8   7   7        4.64        5.38      1.73 o 
  -7   7   7       30.33       32.38      2.29 o 
  -6   7   7        0.01        0.12      2.04 o 
  -5   7   7       19.18       19.68      2.60 o 
  -4   7   7      176.20      165.75     12.86 o 
  -3   7   7      330.20      297.29      8.34 o 
  -2   7   7       92.00       84.50      4.31 o 
  -1   7   7       45.42       47.91      3.37 o 
   0   7   7       15.71       12.76      2.53 o 
   1   7   7        2.16        0.40      2.15 o 
   2   7   7        0.00       -3.05      2.04 o 
   3   7   7        4.24        3.64      2.23 o 
   4   7   7        1.17        2.05      2.34 o 
   5   7   7        5.45        7.25      2.53 o 
   6   7   7        3.71        3.34      2.42 o 
   7   7   7        3.75        3.20      2.42 o 
   8   7   7        0.81       -2.69      2.29 o 
   9   7   7       71.36       74.19      4.40 o 
  10   7   7       15.78       14.75      3.09 o 
  11   7   7      140.66      138.95      9.01 o 
  12   7   7       99.09      100.08      5.43 o 
  13   7   7       18.12       13.22      5.96 o 
  14   7   7       32.30       33.21      3.73 o 
  15   7   7        6.41        7.69      3.05 o 
  16   7   7      245.17      264.30      9.08 o 
 -15   8   7        6.91        7.42      4.24 o 
 -14   8   7       31.95       32.87      5.57 o 
 -13   8   7       44.50       40.47      7.95 o 
 -12   8   7        5.49        5.75      4.37 o 
 -11   8   7       16.10       15.82      2.86 o 
 -10   8   7       30.07       28.80      3.31 o 
  -9   8   7      122.45      120.72      5.43 o 
  -8   8   7       39.78       41.03      3.14 o 
  -7   8   7        8.76        6.94      2.18 o 
  -6   8   7       55.60       48.55      2.79 o 
  -5   8   7        0.46       -2.37      1.58 o 
  -4   8   7      101.83       93.57      4.59 o 
  -3   8   7       19.58       19.65      2.90 o 
  -2   8   7        0.02       -2.25      2.23 o 
  -1   8   7       73.20       77.23      6.23 o 
   0   8   7       38.54       35.85      3.84 o 
   1   8   7        0.07        3.18      2.42 o 
   2   8   7       17.80       16.14      3.98 o 
   3   8   7       96.03       85.28      4.69 o 
   4   8   7       26.76       26.53      3.28 o 
   5   8   7      513.36      500.93     12.93 o 
   6   8   7      136.84      131.63     11.66 o 
   7   8   7        6.65        6.89      2.79 o 
   8   8   7      112.12      110.93      5.53 o 
   9   8   7       18.55       16.36      3.17 o 
  10   8   7      123.85      114.03      5.80 o 
  11   8   7        1.68        0.42      3.84 o 
  12   8   7        0.61       -1.41      3.05 o 
  13   8   7       69.02       71.76      5.17 o 
  14   8   7      218.37      220.68      8.25 o 
 -12   9   7       10.92        7.42      4.24 o 
 -11   9   7      101.84      114.49      5.53 o 
 -10   9   7        4.31        7.09      2.67 o 
  -9   9   7       25.58       32.00      3.43 o 
  -8   9   7      465.28      506.14     10.80 o 
  -7   9   7       12.38       12.51      2.32 o 
  -6   9   7       41.70       44.43      2.94 o 
  -5   9   7        9.65       11.57      2.27 o 
  -4   9   7        1.27       -2.70      1.80 o 
  -3   9   7      238.71      227.87      7.50 o 
  -2   9   7      111.02      116.77      5.44 o 
  -1   9   7       91.71       90.29      4.96 o 
   0   9   7        4.96        4.08      2.92 o 
   1   9   7       51.45       42.40      3.65 o 
   2   9   7       30.04       27.70      3.46 o 
   3   9   7      168.75      163.99     13.39 o 
   4   9   7      160.98      150.60      6.28 o 
   5   9   7      182.76      183.78      6.94 o 
   6   9   7       58.62       55.06      4.21 o 
   7   9   7       14.73       20.07      3.28 o 
   8   9   7      207.54      203.62      7.59 o 
   9   9   7        0.80        0.42      2.79 o 
  10   9   7      117.47      127.07      6.28 o 
  11   9   7      124.68      121.38      6.09 o 
  12   9   7       28.56       33.69      4.37 o 
 -10  10   7      122.80      128.56      9.01 o 
  -9  10   7      280.55      286.02     12.99 o 
  -8  10   7        0.46       -2.11      2.75 o 
  -7  10   7       10.54        9.02      3.44 o 
  -6  10   7       44.29       35.80      2.94 o 
  -5  10   7        8.49        9.49      2.30 o 
  -4  10   7        0.18        0.60      2.02 o 
  -3  10   7       15.39       13.16      2.32 o 
  -2  10   7        1.51        0.35      2.08 o 
  -1  10   7       74.84       65.45      4.40 o 
   0  10   7        8.68        7.70      2.90 o 
   1  10   7        0.06       -1.76      2.65 o 
   2  10   7       16.43       14.18      3.84 o 
   3  10   7       63.34       72.90      4.90 o 
   4  10   7       10.29        3.62      2.79 o 
   5  10   7       51.23       58.07      6.23 o 
   6  10   7      160.27      175.64     13.12 o 
   7  10   7        2.18        1.87      2.93 o 
   8  10   7        3.11       -0.14      2.74 o 
   9  10   7       24.37       34.06      4.24 o 
  -5  11   7        0.00       -1.32      3.05 o 
  -4  11   7       30.23       35.33      3.73 o 
  -3  11   7       33.91       20.57      3.43 o 
  -2  11   7       22.22       21.69      3.43 o 
  -1  11   7       24.69       19.12      3.37 o 
   0  11   7        1.52        2.16      2.79 o 
   1  11   7       75.94       69.77      8.22 o 
   2  11   7       20.55       14.92      3.28 o 
   3  11   7       57.30       47.32      4.30 o 
   4  11   7        5.66        4.96      3.09 o 
 -19   0   8      123.94      126.71      7.95 o 
 -18   0   8       67.53       62.56      5.57 o 
 -17   0   8       78.42       85.22      4.31 o 
 -16   0   8      525.46      546.74     13.48 o 
 -15   0   8       22.22       22.05      2.62 o 
 -14   0   8       76.77       71.67      3.73 o 
 -13   0   8       24.04       23.10      2.23 o 
 -12   0   8      318.76      334.56      8.25 o 
 -11   0   8        0.12        2.12      1.33 o 
 -10   0   8      951.18      910.02     27.04 o 
  -9   0   8        0.35       -0.64      1.58 o 
  -8   0   8        0.01       -0.22      1.46 o 
  -7   0   8        7.48        6.71      1.57 o 
  -6   0   8        0.34       -3.58      2.39 o 
  -5   0   8       45.59       33.40      3.98 o 
  -4   0   8      120.21      127.50      6.89 o 
  -3   0   8       73.05       81.11      5.83 o 
  -2   0   8       17.46       16.17      3.45 o 
  -1   0   8      557.92      596.16     19.62 o 
   0   0   8       47.57       45.06      4.51 o 
   1   0   8     1255.42     1350.85     40.56 o 
   2   0   8       19.82       21.47      3.71 o 
   3   0   8      340.80      328.17     12.72 o 
   4   0   8      567.24      542.62     18.56 o 
   5   0   8        0.36       -0.27      2.92 o 
   6   0   8      459.79      432.61     15.90 o 
   7   0   8       56.53       57.52      5.30 o 
   8   0   8      115.45      118.49      7.42 o 
   9   0   8     2346.66     2292.14     67.07 o 
  10   0   8      976.65      946.60     30.22 o 
  11   0   8      151.85      134.93      8.22 o 
  12   0   8      412.61      392.58     15.37 o 
  13   0   8      101.20       95.96      7.16 o 
  14   0   8        8.04        4.77      3.71 o 
  15   0   8       60.31       61.76      5.83 o 
  16   0   8      157.35      157.19      9.01 o 
  17   0   8       77.89       86.95      7.16 o 
  18   0   8        1.22        3.98      3.71 o 
 -19   1   8      234.00      248.62      8.06 o 
 -18   1   8        0.81       -0.02      3.84 o 
 -17   1   8       22.24       18.30      1.92 o 
 -16   1   8       51.42       44.22      2.31 o 
 -15   1   8        3.83        3.38      1.46 o 
 -14   1   8        9.71       10.93      1.55 o 
 -13   1   8        8.39       14.11      1.44 o 
 -12   1   8       48.01       48.11      2.18 o 
 -11   1   8       79.09       73.29      2.11 o 
 -10   1   8      259.97      244.49      6.28 o 
  -9   1   8       17.38       17.72      2.38 o 
  -8   1   8      464.82      457.79     10.37 o 
  -7   1   8      101.60       97.50      2.53 o 
  -6   1   8      485.20      495.46      9.24 o 
  -5   1   8      364.83      353.45      8.72 o 
  -4   1   8      185.04      180.24      5.90 o 
  -3   1   8       20.42       29.19      4.64 o 
  -2   1   8       23.78       28.52      4.51 o 
  -1   1   8      135.69      127.66      7.42 o 
   0   1   8      397.15      397.76     10.12 o 
   1   1   8        3.89        7.65      2.15 o 
   2   1   8       54.18       57.64      3.56 o 
   3   1   8       94.05       86.62      6.36 o 
   4   1   8        2.19       -1.19      1.87 o 
   5   1   8        7.33        7.64      2.34 o 
   6   1   8       50.32       43.46      3.37 o 
   7   1   8      227.56      218.55      9.28 o 
   8   1   8        9.85        7.95      2.44 o 
   9   1   8      197.14      190.94      6.84 o 
  10   1   8      264.86      243.38      7.87 o 
  11   1   8      771.92      735.21     17.34 o 
  12   1   8       47.49       47.44      5.70 o 
  13   1   8       27.75       30.39      3.28 o 
  14   1   8       96.58      105.91      5.44 o 
  15   1   8       13.70       12.41      2.90 o 
  16   1   8        1.90       -1.23      2.53 o 
  17   1   8       27.64       25.83      2.91 o 
  18   1   8        2.28        0.22      2.13 o 
 -19   2   8        0.03        0.66      2.62 o 
 -18   2   8      249.38      270.49      8.34 o 
 -17   2   8        0.09       -1.24      1.81 o 
 -16   2   8        4.42        4.71      1.61 o 
 -15   2   8      230.87      240.53      5.07 o 
 -14   2   8        1.92        5.02      1.39 o 
 -13   2   8       86.93       88.79      2.74 o 
 -12   2   8        0.25        1.27      1.20 o 
 -11   2   8        0.11       -0.46      1.04 o 
 -10   2   8       67.86       58.41      2.67 o 
  -9   2   8       19.28       14.22      2.78 o 
  -8   2   8       41.85       34.99      2.37 o 
  -7   2   8      293.24      282.92      5.67 o 
  -6   2   8      138.78      132.77      3.31 o 
  -5   2   8       14.89       12.23      1.86 o 
  -4   2   8       41.11       42.73      2.12 o 
  -3   2   8        8.78        7.88      1.58 o 
  -2   2   8      319.31      319.98      6.48 o 
  -1   2   8       84.89       86.02      4.31 o 
   0   2   8       45.87       41.16      2.17 o 
   1   2   8      186.55      180.80      4.34 o 
   2   2   8        9.58        8.96      1.40 o 
   3   2   8       39.29       33.53      1.96 o 
   4   2   8       37.24       42.31      2.30 o 
   5   2   8       15.02       18.59      2.60 o 
   6   2   8        2.80        0.21      1.96 o 
   7   2   8        3.17        8.29      2.34 o 
   8   2   8        1.63        1.95      2.15 o 
   9   2   8       79.14       78.42      3.43 o 
  10   2   8       52.89       49.86      3.13 o 
  11   2   8       17.81       17.47      2.87 o 
  12   2   8       61.71       51.52      3.05 o 
  13   2   8        0.54       -2.74      1.82 o 
  14   2   8       51.71       51.19      3.21 o 
  15   2   8        2.14        0.80      2.13 o 
  16   2   8       35.52       34.77      3.01 o 
  17   2   8       26.68       23.45      2.80 o 
  18   2   8        6.23        7.30      2.41 o 
 -18   3   8       25.69       25.52      3.71 o 
 -17   3   8        0.00       -1.38      2.34 o 
 -16   3   8        8.76        5.36      3.01 o 
 -15   3   8       26.19       25.92      1.98 o 
 -14   3   8        1.83        1.49      1.45 o 
 -13   3   8        0.45        2.33      1.34 o 
 -12   3   8       13.85       13.71      1.43 o 
 -11   3   8      138.22      137.58      3.67 o 
 -10   3   8       43.52       43.10      1.84 o 
  -9   3   8       77.35       68.15      4.51 o 
  -8   3   8       52.91       55.07      2.49 o 
  -7   3   8        0.15        0.32      1.28 o 
  -6   3   8     1373.37     1330.33     27.35 o 
  -5   3   8      149.31      159.51      4.36 o 
  -4   3   8       65.28       67.02      3.05 o 
  -3   3   8       23.56       21.99      3.05 o 
  -2   3   8       62.11       57.76      2.99 o 
  -1   3   8        1.23       -1.50      1.59 o 
   0   3   8       57.71       53.85      3.84 o 
   1   3   8      841.69      804.14     14.40 o 
   2   3   8      123.53      115.37      5.04 o 
   3   3   8      230.91      216.30      7.00 o 
   4   3   8       26.79       23.62      2.02 o 
   5   3   8      128.26      124.51      3.94 o 
   6   3   8      118.13      110.65      3.74 o 
   7   3   8      180.15      182.77      5.06 o 
   8   3   8       55.83       49.19      3.53 o 
   9   3   8      202.19      191.56      5.32 o 
  10   3   8       19.07       18.10      2.39 o 
  11   3   8        3.23        0.03      2.07 o 
  12   3   8        0.04        1.80      1.98 o 
  13   3   8        5.92        5.37      2.13 o 
  14   3   8       44.20       48.99      3.21 o 
  15   3   8        0.10        2.45      2.67 o 
  16   3   8      103.01      109.71      5.53 o 
  17   3   8       12.85       13.30      3.17 o 
 -18   4   8        8.05        9.32      2.90 o 
 -17   4   8        0.00       -3.40      2.65 o 
 -16   4   8        8.14        7.93      2.42 o 
 -15   4   8        0.06        0.92      1.61 o 
 -14   4   8        0.11       -0.14      1.91 o 
 -13   4   8       27.46       24.10      1.81 o 
 -12   4   8        1.82       -0.99      1.34 o 
 -11   4   8      141.18      142.08      3.93 o 
 -10   4   8       18.06       19.23      1.50 o 
  -9   4   8       18.41       18.02      1.28 o 
  -8   4   8       80.42       76.82      3.42 o 
  -7   4   8       59.01       60.98      3.37 o 
  -6   4   8        9.18       10.90      2.15 o 
  -5   4   8       17.47       18.95      2.23 o 
  -4   4   8      196.50      195.95      5.96 o 
  -3   4   8      194.69      192.10      5.77 o 
  -2   4   8      255.07      259.37      8.62 o 
  -1   4   8      139.59      136.64      8.35 o 
   0   4   8       11.92        9.48      3.45 o 
   1   4   8      138.46      133.24      6.36 o 
   2   4   8       54.43       53.19      3.24 o 
   3   4   8      406.66      384.34     19.62 o 
   4   4   8        7.23        9.58      2.15 o 
   5   4   8       15.76       17.43      2.42 o 
   6   4   8       87.04       88.58      4.26 o 
   7   4   8      225.25      225.56      6.87 o 
   8   4   8        0.86       -0.66      2.06 o 
   9   4   8        2.20        4.06      2.23 o 
  10   4   8        8.52        3.65      2.34 o 
  11   4   8       22.54       22.55      4.24 o 
  12   4   8        5.99        7.80      2.71 o 
  13   4   8        0.05       -2.92      2.42 o 
  14   4   8       28.02       25.22      3.28 o 
  15   4   8       18.88       20.00      3.36 o 
  16   4   8       15.72       16.75      3.24 o 
  17   4   8        7.39        7.54      3.05 o 
 -17   5   8       38.41       51.69      5.83 o 
 -16   5   8       16.18       20.41      4.51 o 
 -15   5   8        1.31        1.06      3.45 o 
 -14   5   8       24.99       31.54      2.32 o 
 -13   5   8       32.98       40.32      2.44 o 
 -12   5   8       10.71       12.28      1.86 o 
 -11   5   8       13.39       14.82      3.06 o 
 -10   5   8        0.43       -0.55      1.46 o 
  -9   5   8      129.27      129.47      3.71 o 
  -8   5   8        3.25        1.45      1.39 o 
  -7   5   8       32.35       29.23      1.95 o 
  -6   5   8       59.45       60.77      2.51 o 
  -5   5   8       98.77       97.54      4.38 o 
  -4   5   8       33.87       30.19      2.71 o 
  -3   5   8      540.66      566.52     13.29 o 
  -2   5   8      700.44      682.46     15.44 o 
  -1   5   8      236.09      229.40      6.79 o 
   0   5   8      257.25      237.54      6.90 o 
   1   5   8        3.66        0.93      2.06 o 
   2   5   8       74.31       79.22      4.00 o 
   3   5   8       11.74        8.82      2.34 o 
   4   5   8       10.49        9.64      2.34 o 
   5   5   8        9.39       12.34      2.44 o 
   6   5   8       56.97       65.67      5.83 o 
   7   5   8       45.93       41.04      3.36 o 
   8   5   8       12.24       13.76      3.31 o 
   9   5   8        1.89        0.87      2.34 o 
  10   5   8        0.08       -1.15      2.34 o 
  11   5   8        1.09       -1.14      2.78 o 
  12   5   8        6.83        2.39      3.58 o 
  13   5   8      198.14      184.54      7.03 o 
  14   5   8      109.30      106.75      5.44 o 
  15   5   8       27.99       34.47      3.92 o 
  16   5   8        6.21        3.25      4.51 o 
 -16   6   8       24.82       22.80      4.77 o 
 -15   6   8       17.71       16.70      4.51 o 
 -14   6   8       28.35       31.54      4.77 o 
 -13   6   8      243.47      246.08      6.38 o 
 -12   6   8        9.24       10.87      1.86 o 
 -11   6   8        7.52        6.63      1.75 o 
 -10   6   8       84.73       80.37      3.29 o 
  -9   6   8       43.23       40.10      2.36 o 
  -8   6   8        8.23        7.57      1.39 o 
  -7   6   8       33.59       32.14      2.06 o 
  -6   6   8       45.67       38.16      2.30 o 
  -5   6   8        4.30        3.11      2.08 o 
  -4   6   8      211.04      204.60      5.86 o 
  -3   6   8      168.69      180.85      4.63 o 
  -2   6   8        0.35        0.03      1.38 o 
  -1   6   8       10.27       10.61      2.44 o 
   0   6   8      140.45      139.37      5.32 o 
   1   6   8        4.80        1.34      2.15 o 
   2   6   8       74.44       76.57      4.19 o 
   3   6   8       10.71        8.35      2.44 o 
   4   6   8       16.45       21.31      2.81 o 
   5   6   8        2.92       -1.05      2.23 o 
   6   6   8       14.35       10.19      2.53 o 
   7   6   8        0.74       -1.41      2.92 o 
   8   6   8      117.52      104.89      5.15 o 
   9   6   8        2.73        0.98      2.53 o 
  10   6   8       16.90       17.54      3.09 o 
  11   6   8       61.68       63.32      7.42 o 
  12   6   8        0.17        0.41      2.67 o 
  13   6   8        0.56        0.59      2.67 o 
  14   6   8      124.20      121.62      6.09 o 
  15   6   8        0.41       -1.66      4.77 o 
 -14   7   8      104.09      110.80      7.95 o 
 -13   7   8        3.53        4.77      4.24 o 
 -11   7   8       19.26       21.89      2.32 o 
 -10   7   8        0.19       -0.16      2.85 o 
  -9   7   8       67.49       74.81      4.21 o 
  -8   7   8        2.83       -0.78      1.70 o 
  -7   7   8       45.45       47.12      2.68 o 
  -6   7   8       52.58       51.17      3.71 o 
  -5   7   8        1.59        1.07      2.15 o 
  -4   7   8        3.37        3.15      2.23 o 
  -3   7   8        4.35        4.85      2.42 o 
  -2   7   8       82.60       79.68      4.30 o 
  -1   7   8        2.28       -1.59      2.15 o 
   0   7   8       40.21       47.39      3.58 o 
   1   7   8       12.43        9.63      2.53 o 
   2   7   8       20.77       24.05      3.00 o 
   3   7   8        8.28        3.30      2.42 o 
   4   7   8      130.38      141.99      5.80 o 
   5   7   8        1.84        1.77      2.53 o 
   6   7   8       23.07       27.97      3.19 o 
   7   7   8      113.32      119.95      5.61 o 
   8   7   8       37.61       28.36      3.56 o 
   9   7   8       36.54       40.68      5.04 o 
  10   7   8       45.94       46.99      4.12 o 
  11   7   8       41.58       42.89      6.63 o 
  12   7   8       90.57       88.78      7.55 o 
  13   7   8       81.49       74.90      5.04 o 
 -12   8   8       44.20       44.80      5.83 o 
 -11   8   8      272.68      290.00     12.72 o 
 -10   8   8        1.86        0.00      3.71 o 
  -9   8   8       85.75       90.69      4.86 o 
  -8   8   8        0.38       -2.19      2.29 o 
  -7   8   8        1.04        1.20      1.90 o 
  -6   8   8       56.68       54.84      4.19 o 
  -5   8   8       89.26       89.60      4.69 o 
  -4   8   8       43.67       44.09      8.35 o 
  -3   8   8        0.60        0.90      2.42 o 
  -2   8   8       15.99        9.80      2.71 o 
  -1   8   8      211.55      206.92      8.35 o 
   0   8   8        0.04       -1.91      2.23 o 
   1   8   8        3.94        0.80      2.48 o 
   2   8   8      118.64      123.03      5.53 o 
   3   8   8       28.31       25.30      3.28 o 
   4   8   8      143.33      145.84      7.16 o 
   5   8   8        7.33        4.56      2.90 o 
   6   8   8      380.32      371.46     10.68 o 
   7   8   8      140.24      130.95      8.48 o 
   8   8   8      166.80      173.39      9.81 o 
   9   8   8       60.35       58.26      8.75 o 
  10   8   8      221.48      208.48      7.78 o 
  11   8   8        7.80       11.12      3.17 o 
  -9   9   8       38.14       32.60      5.57 o 
  -8   9   8      113.80      116.37      8.22 o 
  -7   9   8        3.19        2.12      2.54 o 
  -6   9   8       30.58       27.58      3.36 o 
  -5   9   8        3.39       -0.02      1.92 o 
  -4   9   8       66.00       63.87      4.37 o 
  -3   9   8       25.76       21.15      3.17 o 
  -2   9   8        3.39       -0.06      2.53 o 
  -1   9   8        0.52       -3.47      3.18 o 
   0   9   8       24.96       19.77      3.28 o 
   1   9   8       12.32       15.24      6.63 o 
   2   9   8       10.99       18.03      4.64 o 
   3   9   8        1.89        1.33      2.62 o 
   4   9   8       28.42       23.29      3.37 o 
   5   9   8       43.46       46.55      4.12 o 
   6   9   8        0.33        1.88      2.78 o 
   7   9   8      133.20      125.04      6.19 o 
   8   9   8       58.62       60.49      5.17 o 
  -5  10   8        0.29       -1.33      2.60 o 
  -4  10   8        2.28       -1.47      2.52 o 
  -3  10   8       37.86       35.34      3.75 o 
  -2  10   8       77.25       68.30      4.69 o 
  -1  10   8       14.15       18.57      3.28 o 
   0  10   8       67.76       67.73      4.69 o 
   1  10   8       41.82       43.76      6.49 o 
   2  10   8       30.28       26.75      3.73 o 
   3  10   8      151.25      168.33      9.81 o 
   4  10   8       89.85       88.27     10.60 o 
 -17   1   9        5.27        6.16      2.53 o 
 -16   1   9      180.18      194.39      7.29 o 
 -15   1   9        3.16        3.82      1.92 o 
 -14   1   9       14.36       15.26      3.25 o 
 -13   1   9        4.63        6.49      1.36 o 
 -12   1   9       12.28       12.52      1.31 o 
 -11   1   9       58.25       56.19      1.92 o 
 -10   1   9       31.27       33.35      2.34 o 
  -9   1   9       29.02       30.08      2.15 o 
  -8   1   9      380.68      372.99      8.94 o 
  -7   1   9       34.66       41.85      3.93 o 
  -6   1   9       43.36       46.42      2.31 o 
  -5   1   9       44.31       45.37      3.71 o 
  -4   1   9      253.62      259.78      7.69 o 
  -3   1   9       47.28       49.41      3.46 o 
  -2   1   9        0.68       -0.20      2.15 o 
  -1   1   9        0.89       -1.59      2.06 o 
   0   1   9       10.73       10.31      3.58 o 
   1   1   9        6.97        7.16      2.44 o 
   2   1   9       29.40       21.14      2.81 o 
   3   1   9       41.61       37.29      3.28 o 
   4   1   9        3.37        3.95      2.34 o 
   5   1   9      187.36      180.39      6.56 o 
   6   1   9      194.59      187.84      6.84 o 
   7   1   9        2.25        2.35      2.34 o 
   8   1   9      108.57      119.42      5.62 o 
   9   1   9       12.98       11.61      2.90 o 
  10   1   9       53.44       52.12     10.21 o 
  11   1   9        9.52        7.29      2.81 o 
  12   1   9      113.24      108.16      7.42 o 
  13   1   9       61.35       67.23      4.59 o 
  14   1   9        1.21       -0.59      2.53 o 
  15   1   9        1.35       -0.73      2.24 o 
  16   1   9       66.56       78.58      3.97 o 
 -16   2   9       68.65       83.18      4.90 o 
 -15   2   9      102.44      112.44      5.30 o 
 -14   2   9        1.83        4.54      2.34 o 
 -13   2   9       40.19       44.23      2.09 o 
 -12   2   9        1.20       -0.34      1.23 o 
 -11   2   9        0.78        0.93      1.10 o 
 -10   2   9        0.73        0.29      1.66 o 
  -9   2   9        5.75        4.77      1.69 o 
  -8   2   9       39.05       38.29      2.00 o 
  -7   2   9        0.06       -1.88      1.25 o 
  -6   2   9      149.85      155.60      8.22 o 
  -5   2   9        0.07        0.14      1.72 o 
  -4   2   9      230.36      218.64      5.92 o 
  -3   2   9        4.86        4.06      1.43 o 
  -2   2   9       22.38       24.13      1.82 o 
  -1   2   9        1.18       -0.61      1.40 o 
   0   2   9        3.87        2.15      1.49 o 
   1   2   9       56.07       55.01      3.03 o 
   2   2   9       20.34       18.46      1.79 o 
   3   2   9        0.00       -2.07      1.38 o 
   4   2   9       16.98       18.21      2.14 o 
   5   2   9      119.59      124.69      4.01 o 
   6   2   9        4.17        4.01      1.79 o 
   7   2   9       26.18       26.43      2.30 o 
   8   2   9       90.19       91.68      3.74 o 
   9   2   9       69.84       69.55      3.39 o 
  10   2   9        0.08       -0.39      1.93 o 
  11   2   9      280.05      261.24      6.80 o 
  12   2   9        0.09       -2.52      2.59 o 
  13   2   9        4.30       -0.09      2.14 o 
  14   2   9        3.52        2.03      2.30 o 
  15   2   9       22.95       22.06      2.80 o 
  16   2   9        1.50        3.79      3.96 o 
 -16   3   9       24.70       22.73      3.98 o 
 -15   3   9        3.54        2.91      2.34 o 
 -14   3   9       88.47       95.25      3.10 o 
 -13   3   9        7.56        6.09      1.43 o 
 -12   3   9      151.66      153.60      3.64 o 
 -11   3   9       57.09       51.71      2.11 o 
 -10   3   9       37.42       30.89      1.55 o 
  -9   3   9       30.58       28.83      2.34 o 
  -8   3   9        5.81        5.32      2.25 o 
  -7   3   9       39.03       45.21      2.23 o 
  -6   3   9      560.77      534.01     12.11 o 
  -5   3   9       77.18       77.89      2.75 o 
  -4   3   9        6.61        5.64      1.91 o 
  -3   3   9      270.01      276.25      7.39 o 
  -2   3   9        5.80        9.58      4.64 o 
  -1   3   9      397.48      396.63      9.66 o 
   0   3   9        0.53       -0.76      3.58 o 
   1   3   9        8.96        9.10      2.12 o 
   2   3   9        6.63        7.25      1.79 o 
   3   3   9       38.06       34.97      2.68 o 
   4   3   9        0.00       -1.78      1.67 o 
   5   3   9       43.77       43.29      2.60 o 
   6   3   9       33.08       30.84      2.77 o 
   7   3   9        0.02       -2.38      1.67 o 
   8   3   9       25.20       23.26      2.42 o 
   9   3   9      118.11      114.18      4.33 o 
  10   3   9        0.01       -2.79      1.86 o 
  11   3   9        3.53        5.64      2.23 o 
  12   3   9      112.29      118.12      5.66 o 
  13   3   9       55.84       68.56      4.38 o 
  14   3   9        0.77       -3.73      2.48 o 
  15   3   9       63.15       69.31      4.78 o 
 -15   4   9      237.10      251.86     12.72 o 
 -14   4   9       17.88       16.82      2.71 o 
 -13   4   9        4.61        0.64      1.91 o 
 -12   4   9       37.39       40.54      2.08 o 
 -11   4   9        1.69        0.31      1.55 o 
 -10   4   9      137.19      136.53      3.80 o 
  -9   4   9      124.40      124.10      4.14 o 
  -8   4   9        1.55        2.39      2.92 o 
  -7   4   9      156.58      158.27      5.96 o 
  -6   4   9       25.17       24.65      3.98 o 
  -5   4   9      482.50      490.93     11.69 o 
  -4   4   9      436.59      432.21     11.53 o 
  -3   4   9      325.84      311.16      8.19 o 
  -2   4   9       57.88       60.11      3.37 o 
  -1   4   9      488.52      476.45     11.47 o 
   0   4   9       12.35       14.05      2.78 o 
   1   4   9      211.99      205.95      6.37 o 
   2   4   9        0.55       -1.14      1.96 o 
   3   4   9      179.63      173.25     14.05 o 
   4   4   9       15.40       11.60      2.42 o 
   5   4   9       95.20       81.98      4.19 o 
   6   4   9      261.57      257.45     10.34 o 
   7   4   9      217.96      201.47      6.68 o 
   8   4   9        9.06        9.25      2.53 o 
   9   4   9      112.89      110.68      5.83 o 
  10   4   9      167.22      184.83      6.72 o 
  11   4   9        0.13        1.55      2.60 o 
  12   4   9        5.55        5.83      2.81 o 
  13   4   9        0.15        3.80      2.79 o 
  14   4   9        7.67        3.89      2.90 o 
 -14   5   9       40.68       41.62      5.30 o 
 -13   5   9       58.18       66.27      5.83 o 
 -12   5   9       76.81       75.81      5.57 o 
 -11   5   9        0.69       -0.56      1.67 o 
 -10   5   9       73.78       79.35      3.21 o 
  -9   5   9       32.21       30.55      2.45 o 
  -8   5   9        0.43       -2.57      1.72 o 
  -7   5   9        0.63       -2.51      1.67 o 
  -6   5   9       12.40       11.75      1.50 o 
  -5   5   9      317.16      313.39     12.06 o 
  -4   5   9        0.46        1.72      2.25 o 
  -3   5   9       51.11       46.58      3.45 o 
  -2   5   9      106.82      112.39      4.83 o 
  -1   5   9       74.92       70.13      4.03 o 
   0   5   9       54.51       52.54      7.95 o 
   1   5   9       64.98       60.88      3.69 o 
   2   5   9        8.29       10.94      2.42 o 
   3   5   9        0.38        0.90      2.15 o 
   4   5   9       80.33       79.53      4.64 o 
   5   5   9       59.62       54.52      3.98 o 
   6   5   9       50.22       50.59      3.62 o 
   7   5   9       13.58       12.01      3.71 o 
   8   5   9        0.15       -0.86      2.42 o 
   9   5   9      188.23      192.89     12.19 o 
  10   5   9       36.42       40.85      3.75 o 
  11   5   9        6.85        4.64      5.43 o 
  12   5   9       16.47       21.37      3.37 o 
  13   5   9      129.93      140.34      6.28 o 
 -13   6   9       29.24       32.60      5.04 o 
 -10   6   9        0.36       -2.61      1.96 o 
  -9   6   9       16.07       19.15      1.94 o 
  -8   6   9        2.49        5.73      1.58 o 
  -7   6   9       29.53       35.98      2.30 o 
  -6   6   9        3.70        0.83      2.49 o 
  -5   6   9       15.17       16.28      2.40 o 
  -4   6   9       38.51       43.77      2.44 o 
  -3   6   9      144.27      154.64      4.90 o 
  -2   6   9      143.26      147.57      4.16 o 
  -1   6   9      152.25      144.77      5.77 o 
   0   6   9        0.00        0.93      2.44 o 
   1   6   9        2.28        5.70      2.52 o 
   2   6   9       54.08       55.63      3.81 o 
   3   6   9       23.98       20.95      3.98 o 
   4   6   9       28.15       27.50      3.17 o 
   5   6   9      111.49      107.75      5.24 o 
   6   6   9      118.55      116.62      5.51 o 
   7   6   9       38.38       39.60      3.65 o 
   8   6   9       29.39       29.58      3.37 o 
   9   6   9       42.84       46.19      3.94 o 
  10   6   9        4.05        5.20      2.79 o 
  11   6   9        0.33        2.26      2.92 o 
  12   6   9        0.64       -1.76      2.74 o 
 -11   7   9       27.55       27.83      4.77 o 
 -10   7   9       31.90       24.39      4.51 o 
  -9   7   9      109.37      111.60      7.42 o 
  -8   7   9      178.64      191.12      9.54 o 
  -7   7   9       20.51       25.03      2.37 o 
  -6   7   9       14.41       13.49      2.81 o 
  -5   7   9       12.23        4.30      2.53 o 
  -4   7   9       20.58       17.66      2.90 o 
  -3   7   9        1.48        0.94      2.34 o 
  -2   7   9       38.82       37.05      3.46 o 
  -1   7   9       24.18       19.91      3.98 o 
   0   7   9        3.33        1.06      2.44 o 
   1   7   9       12.62       17.22      3.00 o 
   2   7   9       44.72       41.61      5.17 o 
   3   7   9      113.41      125.50      8.08 o 
   4   7   9      138.39      135.63      5.88 o 
   5   7   9       13.39       12.91      5.57 o 
   6   7   9       39.04       44.64      4.03 o 
   7   7   9       47.44       43.73      3.84 o 
   8   7   9        1.20       -1.43      2.67 o 
   9   7   9        2.63        0.33      2.67 o 
  10   7   9        0.11       -0.34      3.31 o 
  -8   8   9       20.31       23.33      5.04 o 
  -7   8   9       15.40       12.99      4.24 o 
  -6   8   9        0.71       -2.47      2.92 o 
  -5   8   9      108.22      104.34      5.34 o 
  -4   8   9        4.66        8.25      2.71 o 
  -3   8   9        1.26        1.77      2.42 o 
  -2   8   9      123.36      123.21      5.71 o 
  -1   8   9       49.41       49.17      3.84 o 
   0   8   9        0.11        1.59      4.77 o 
   1   8   9       11.34       11.43      3.58 o 
   2   8   9      130.93      136.73      5.99 o 
   3   8   9       18.19       20.39      5.04 o 
   4   8   9        0.09       -3.33      2.52 o 
   5   8   9        3.47       -2.02      5.57 o 
   6   8   9      270.68      282.68      9.18 o 
   7   8   9       26.97       36.05      4.03 o 
  -2   9   9        1.89        1.59      3.71 o 
  -1   9   9       29.08       22.66      3.28 o 
   0   9   9       11.51        9.93      3.05 o 
   1   9   9       28.67       26.94      3.84 o 
 -14   0  10      426.51      458.59     15.90 o 
 -13   0  10      176.82      192.83      8.48 o 
 -12   0  10       36.51       47.22      8.48 o 
 -11   0  10        0.28        0.50      1.52 o 
 -10   0  10        1.64       -2.65      2.39 o 
  -9   0  10        7.95       10.87      2.65 o 
  -8   0  10      119.97      123.26      5.57 o 
  -7   0  10        2.53        2.73      1.99 o 
  -6   0  10      486.77      511.07     18.29 o 
  -5   0  10       33.36       27.83      4.77 o 
  -4   0  10      196.90      192.45      9.81 o 
  -3   0  10      162.62      168.59      9.28 o 
  -2   0  10        0.27       -1.59      3.18 o 
  -1   0  10       64.54       64.94      6.10 o 
   0   0  10       15.78       13.78      3.98 o 
   1   0  10      122.35      107.62      7.69 o 
   2   0  10      475.56      500.74     18.56 o 
   3   0  10       28.74       40.56      5.30 o 
   4   0  10        3.75        7.16      3.98 o 
   5   0  10      203.45      189.27     10.07 o 
   6   0  10       37.56       43.74      5.57 o 
   7   0  10      124.99      115.04      8.22 o 
   8   0  10       67.99       72.90      6.63 o 
   9   0  10       76.26       80.85      7.16 o 
  10   0  10      174.21      186.62     10.34 o 
  11   0  10       17.59       21.47      4.77 o 
  12   0  10      220.03      183.43     10.87 o 
  13   0  10     1680.18     1612.21     50.10 o 
 -14   1  10       32.95       37.77      3.98 o 
 -13   1  10        2.32        2.39      2.65 o 
 -12   1  10        4.01        9.29      3.87 o 
 -11   1  10        3.09        4.45      1.09 o 
 -10   1  10        7.75        9.99      1.96 o 
  -9   1  10       22.55       25.18      2.15 o 
  -8   1  10       17.08       15.62      1.85 o 
  -7   1  10      358.50      374.03     14.31 o 
  -6   1  10       17.04       25.18      4.51 o 
  -5   1  10       46.38       47.69      4.77 o 
  -4   1  10      236.10      236.36      7.69 o 
  -3   1  10      149.05      157.78      8.35 o 
  -2   1  10       81.17       88.47     10.60 o 
  -1   1  10       25.66       24.69      3.28 o 
   0   1  10        3.10        1.46      3.45 o 
   1   1  10        0.68       -1.99      2.44 o 
   2   1  10        3.41       -0.26      2.53 o 
   3   1  10      177.48      171.37     10.87 o 
   4   1  10       92.49       90.45      5.43 o 
   5   1  10       26.66       22.38      3.28 o 
   6   1  10       12.37       10.83      2.90 o 
   7   1  10        1.60        1.22      2.92 o 
   8   1  10        1.10        2.25      2.62 o 
   9   1  10       23.10       23.52      3.46 o 
  10   1  10       30.06       28.48      4.37 o 
  11   1  10       28.04       25.67      7.16 o 
  12   1  10      106.79      108.90      5.92 o 
  13   1  10       32.61       27.05      3.19 o 
 -13   2  10       34.95       36.19      2.90 o 
 -12   2  10        0.07       -1.64      1.28 o 
 -11   2  10       89.30       97.06      2.69 o 
 -10   2  10       34.76       36.73      1.98 o 
  -9   2  10        5.64        4.26      2.78 o 
  -8   2  10        0.13        3.24      1.66 o 
  -7   2  10       33.32       39.96      3.67 o 
  -6   2  10      382.24      369.74      9.28 o 
  -5   2  10      178.91      201.46     10.07 o 
  -4   2  10       82.25       89.29      3.84 o 
  -3   2  10        6.25        5.93      1.84 o 
  -2   2  10        1.92       -1.46      2.34 o 
  -1   2  10       37.04       39.61      2.30 o 
   0   2  10      242.40      250.71      7.64 o 
   1   2  10       68.52       65.93      2.95 o 
   2   2  10       12.60        9.49      1.84 o 
   3   2  10       34.80       34.28      2.37 o 
   4   2  10       18.03       20.38      2.15 o 
   5   2  10        3.28        4.21      1.86 o 
   6   2  10        2.36       -0.46      1.98 o 
   7   2  10       21.01       22.85      3.14 o 
   8   2  10       39.11       35.41      3.16 o 
   9   2  10        0.81       -2.47      2.17 o 
  10   2  10       51.72       47.81      3.28 o 
  11   2  10        9.23        6.78      2.44 o 
  12   2  10        1.58        0.81      2.39 o 
 -13   3  10        0.86        0.03      2.25 o 
 -12   3  10        8.48        5.94      2.23 o 
 -11   3  10       10.23        5.07      1.41 o 
 -10   3  10       47.43       43.39      2.13 o 
  -9   3  10      116.37      120.61      5.83 o 
  -8   3  10       19.79       20.03      2.04 o 
  -7   3  10        5.19        4.41      1.72 o 
  -6   3  10        1.51       -0.10      3.45 o 
  -5   3  10      262.24      249.44     11.13 o 
  -4   3  10       88.62       94.33      4.26 o 
  -3   3  10      151.35      149.46      5.57 o 
  -2   3  10       30.53       35.11      2.79 o 
  -1   3  10       18.46       16.36      2.52 o 
   0   3  10      169.36      165.26      5.53 o 
   1   3  10        1.90       -3.51      5.43 o 
   2   3  10      123.47      131.35      5.09 o 
   3   3  10       46.56       47.80      3.24 o 
   4   3  10        1.45       -0.09      2.16 o 
   5   3  10        9.67        9.76      3.67 o 
   6   3  10       19.22       19.49      2.33 o 
   7   3  10       49.48       57.37      4.46 o 
   8   3  10       24.90       32.17      4.08 o 
   9   3  10       50.14       46.10      3.28 o 
  10   3  10       10.82       10.60      3.00 o 
  11   3  10       14.74        9.37      2.90 o 
  12   3  10        0.97       -1.46      2.62 o 
 -12   4  10       63.31       70.25      5.57 o 
 -11   4  10       79.75       58.58      5.30 o 
 -10   4  10       95.92       99.13      3.84 o 
  -9   4  10      104.70      102.52      3.82 o 
  -8   4  10       13.48       15.64      3.45 o 
  -7   4  10        4.63        2.65      2.92 o 
  -6   4  10        1.30        0.67      2.04 o 
  -5   4  10       37.29       38.56      3.05 o 
  -4   4  10      151.91      159.45      5.73 o 
  -3   4  10       13.98       10.70      2.42 o 
  -2   4  10       13.07       11.30      2.48 o 
  -1   4  10       75.89       77.33      4.14 o 
   0   4  10      463.04      453.87     12.86 o 
   1   4  10       15.12       14.31      2.67 o 
   2   4  10       43.19       40.45      4.11 o 
   3   4  10       67.37       70.30      4.07 o 
   4   4  10        5.44        2.40      2.34 o 
   5   4  10        0.01       -1.86      2.25 o 
   6   4  10       29.25       32.26      6.10 o 
   7   4  10       56.41       58.46      3.98 o 
   8   4  10       47.82       51.02      3.88 o 
   9   4  10        6.75        9.26      2.90 o 
  10   4  10        0.00       -3.66      2.44 o 
  11   4  10        2.33       -1.09      2.71 o 
 -10   5  10       28.92       31.81      4.24 o 
  -9   5  10        8.33        6.75      2.29 o 
  -8   5  10        2.67       -1.47      6.63 o 
  -7   5  10        5.55        1.39      9.15 o 
  -6   5  10        0.03       -1.40      2.34 o 
  -5   5  10        3.04        5.24      2.53 o 
  -4   5  10       32.12       36.47      3.12 o 
  -3   5  10        3.66        2.63      2.78 o 
  -2   5  10       87.68       86.00      6.49 o 
  -1   5  10       37.49       38.89      3.24 o 
   0   5  10       20.86       20.76      4.64 o 
   1   5  10      546.84      567.63     13.73 o 
   2   5  10        0.66       -1.46      3.05 o 
   3   5  10        5.76        4.36      3.84 o 
   4   5  10       20.30       16.93      2.90 o 
   5   5  10       24.42       26.81      3.28 o 
   6   5  10       83.43       85.15      4.86 o 
   7   5  10       28.98       34.37      3.55 o 
   8   5  10        2.69       -3.56      3.98 o 
   9   5  10       66.28       74.38      4.67 o 
  -8   6  10       85.55       99.93      6.89 o 
  -7   6  10       82.61       80.58      6.36 o 
  -6   6  10        2.57        3.93      1.70 o 
  -5   6  10        0.82        0.94      1.57 o 
  -4   6  10      117.32      119.46      4.56 o 
  -3   6  10        0.73        0.48      1.45 o 
  -2   6  10       43.09       31.35      3.36 o 
  -1   6  10       37.63       29.61      3.36 o 
   0   6  10      232.84      236.81      7.82 o 
   1   6  10        3.45        3.45      3.45 o 
   2   6  10       30.97       28.90      4.11 o 
   3   6  10       13.41       12.33      3.00 o 
   4   6  10        1.28        0.93      3.84 o 
   5   6  10        1.56        3.14      2.71 o 
   6   6  10       47.24       56.84      7.82 o 
   7   6  10       14.17       12.30      4.11 o 
  -5   7  10        8.09        6.23      3.71 o 
  -4   7  10       44.73       45.62      3.73 o 
  -3   7  10       13.45       12.24      4.64 o 
  -2   7  10        0.05        0.86      2.53 o 
  -1   7  10       71.23       64.20      4.19 o 
   0   7  10       39.36       43.78      3.73 o 
   1   7  10        3.55        5.90      2.92 o 
   2   7  10        0.26       -1.62      2.65 o 
   3   7  10        1.61        2.56      2.60 o 
   4   7  10       26.75       34.36      3.65 o 
  -9   1  11       15.72       18.83      2.52 o 
  -8   1  11       92.82       98.50      3.55 o 
  -7   1  11       17.85       18.29      2.65 o 
  -6   1  11       55.59       50.37      5.83 o 
  -5   1  11       35.06       34.73      5.04 o 
  -4   1  11       40.10       43.86      5.30 o 
  -3   1  11       13.82       16.71      3.37 o 
  -2   1  11       53.77       49.58      4.31 o 
  -1   1  11        7.87        8.61      4.37 o 
   0   1  11        9.23        4.73      2.90 o 
   1   1  11        1.36        2.33      2.79 o 
   2   1  11        1.82       -1.69      5.04 o 
   3   1  11        0.18        0.42      1.67 o 
   4   1  11        1.59        2.63      2.38 o 
   5   1  11       34.19       32.10      2.56 o 
   6   1  11        9.78       11.46      2.25 o 
   7   1  11       75.19       78.79      3.76 o 
   8   1  11       22.08       28.41      2.70 o 
  -9   2  11        0.03       -1.47      1.66 o 
  -8   2  11        0.10        0.12      1.66 o 
  -7   2  11        6.00        8.26      4.90 o 
  -6   2  11        2.75        2.39      2.39 o 
  -5   2  11        0.30        2.47      1.96 o 
  -4   2  11       45.69       51.07      3.29 o 
  -3   2  11       83.47       86.73      3.89 o 
  -2   2  11      278.34      285.19     11.80 o 
  -1   2  11       33.25       30.81      9.15 o 
   0   2  11        1.37        0.92      1.84 o 
   1   2  11       72.40       74.13      3.34 o 
   2   2  11        9.38       14.91      4.26 o 
   3   2  11        2.65       -1.71      3.15 o 
   4   2  11        0.25       -3.16      2.31 o 
   5   2  11       16.19       13.80      2.28 o 
   6   2  11       25.41       25.06      2.64 o 
   7   2  11        3.66        2.49      2.14 o 
   8   2  11       12.16       11.22      3.04 o 
  -8   3  11        0.37        3.71      2.92 o 
  -7   3  11       10.06        8.22      2.92 o 
  -6   3  11       13.13       17.23      3.18 o 
  -5   3  11       14.80       19.02      2.65 o 
  -4   3  11       64.23       70.31      3.87 o 
  -3   3  11       41.00       39.38      4.51 o 
  -2   3  11      281.34      281.91      7.96 o 
  -1   3  11        5.23        3.00      2.40 o 
   0   3  11        2.55       -0.36      2.29 o 
   1   3  11      172.76      173.71      8.75 o 
   2   3  11      138.95      149.12      5.67 o 
   3   3  11       48.43       55.17      3.68 o 
   4   3  11        9.99       17.14      3.71 o 
   5   3  11        9.58        9.83      2.78 o 
   6   3  11       11.49       12.68      2.86 o 
  -6   4  11       12.28        7.95      3.18 o 
  -5   4  11       31.00       29.25      2.99 o 
  -4   4  11      189.30      208.88     10.87 o 
  -3   4  11       97.23       96.79      9.01 o 
  -2   4  11      206.67      207.76      6.94 o 
  -1   4  11      542.58      568.09     13.78 o 
   0   4  11       51.35       45.16      3.57 o 
   1   4  11        0.15       -2.65      4.77 o 
   2   4  11      116.74      116.78      5.22 o 
   3   4  11        0.02       -1.05      2.53 o 
   4   4  11       25.36       26.23      3.31 o 
   5   4  11        1.41        1.25      2.53 o 
  -1   5  11       15.22       17.92      3.05 o 
   0   5  11        0.59       -0.34      2.53 o 
                                                 
